# Supplementary material for: 9-(7-Fluoro-4-oxo-4H-chromen-3-yl)-3,3,6,6-tetra­methyl-2,3,4,5,6,7,8,9-octa­hydro-1H-xanthene-1,8-dione
Source: Acta Crystallogr Sect E Struct Rep Online. 2011 Dec 7;68(Pt 1):o38. doi: 10.1107/S1600536811051749 (PMC3254399; doi:10.1107/S1600536811051749)
Supplement: Supplementary file 1 [file e-68-00o38-sup1.cif]

##############################################################################
#                                                                            #
# This CIF contains the data in a paper accepted for publication in          #
# Acta Crystallographica Section E. It conforms to the requirements of       #
# Notes for Authors for Acta Crystallographica Section E, and has been       #
# peer reviewed under the auspices of the IUCr Commission on Journals.       #
#                                                                            #
# Full details of the Crystallographic Information File format               #
# are given in the paper "The Crystallographic Information File (CIF):       #
# a New Standard Archive File for Crystallography" by S. R. Hall, F. H.      #
# Allen and I. D. Brown [Acta Cryst. (1991), A47, 655-685].                  #
#                                                                            #
# The current version of the core CIF dictionary is obtainable from          #
# ftp://ftp.iucr.org/pub/cif_core.dic.                                       #
#                                                                            #
# Software is freely available for graphical display of the structure(s)     #
# in this CIF. For information consult the CIF software page                 #
# http://www.iucr.org/resources/cif/software.                                #
#                                                                            #
# This file may be used for bona fide research purposes within the           #
# scientific community so long as proper attribution is given to the journal # 
# article from which it was obtained.                                        #
#                                                                            #
##############################################################################
data_global
_audit_creation_method     'form.cif (version 2.0)'
_journal_data_validation_number     ?
_journal_date_recd_electronic     2011-11-25
_journal_date_accepted     2011-12-01
_journal_name_full     'Acta Crystallographica, Section E'
_journal_year     2012
_journal_volume     68
_journal_issue      1
_journal_page_first     o38
_journal_page_last     o38
_journal_paper_category     QO
_journal_paper_doi     10.1107/S1600536811051749
_journal_coeditor_code     HB6535
_publ_contact_author_name     'Prof. Fun, Hoong-Kun'
_publ_contact_author_address
;
      X-ray Crystallography Unit
      School of Physics
      Universiti Sains Malaysia
      11800 USM, Penang
      MALAYSIA
;
_publ_contact_author_email     'hkfun@usm.my'
_publ_contact_author_fax     '604 6579150'
_publ_contact_author_phone     '604 6533652'
_publ_section_title
;\
9-(7-Fluoro-4-oxo-4<i>H</i>-chromen-3-yl)-3,3,6,6-tetramethyl-2,3,4,5,6,7,8,9-\
octahydro-1<i>H</i>-xanthene-1,8-dione
;
loop_
    _publ_author_name
    _publ_author_footnote
    _publ_author_address
    'Mohammad Asad' ?
;
School of Chemical Sciences
Universiti Sains Malaysia
11800 USM, Penang
Malaysia
;
    'Chuan-Wei Oo' ?
;
School of Chemical Sciences
Universiti Sains Malaysia
11800 USM, Penang
Malaysia
;
    'Hasnah Osman' ?
;
School of Chemical Sciences
Universiti Sains Malaysia
11800 USM, Penang
Malaysia
;
    'Fun, Hoong-Kun'
;
Thomson Reuters ResearcherID: A-3561-2009.
;
;
X-ray Crystallography Unit
School of Physics
Universiti Sains Malaysia
11800 USM, Penang
Malaysia
;
    'Suhana Arshad' ?
;
X-ray Crystallography Unit
School of Physics
Universiti Sains Malaysia
11800 USM, Penang
Malaysia
;
data_I
_audit_creation_method     SHELXL-97
_chemical_name_systematic
;
9-(7-Fluoro-4-oxo-4<i>H</i>-chromen-3-yl)-3,3,6,6-tetramethyl-
2,3,4,5,6,7,8,9-octahydro-1<i>H</i>-xanthene-1,8-dione
;
_chemical_name_common     ?
_chemical_formula_moiety     'C26 H25 F O5'
_chemical_formula_sum     'C26 H25 F O5'
_chemical_formula_iupac     'C26 H25 F O5'
_chemical_formula_weight     436.46
_chemical_melting_point     ?
_symmetry_cell_setting     monoclinic
_symmetry_space_group_name_H-M     'P 21/c'
_symmetry_space_group_name_Hall     '-P 2ybc'
loop_
    _symmetry_equiv_pos_as_xyz
    'x, y, z'
    '-x, y+1/2, -z+1/2'
    '-x, -y, -z'
    'x, -y-1/2, z-1/2'
_cell_length_a     6.9475(8)
_cell_length_b     18.596(2)
_cell_length_c     17.559(2)
_cell_angle_alpha     90.00
_cell_angle_beta     93.658(2)
_cell_angle_gamma     90.00
_cell_volume     2264.0(5)
_cell_formula_units_Z     4
_cell_measurement_reflns_used     5340
_cell_measurement_theta_min     2.48
_cell_measurement_theta_max     29.34
_cell_measurement_temperature     296(2)
_exptl_crystal_description     'block'
_exptl_crystal_colour     'colourless'
_exptl_crystal_size_max     0.51
_exptl_crystal_size_mid     0.38
_exptl_crystal_size_min     0.24
_exptl_crystal_density_diffrn     1.281
_exptl_crystal_density_meas     ?
_exptl_crystal_density_method     'not measured'
_exptl_crystal_F_000     920
_exptl_absorpt_coefficient_mu     0.093
_exptl_absorpt_correction_type     multi-scan
_exptl_absorpt_process_details     '(SADABS; Bruker, 2009)'
_exptl_absorpt_correction_T_min     0.9540
_exptl_absorpt_correction_T_max     0.9780
_exptl_special_details
;
;
_diffrn_ambient_temperature     296(2)
_diffrn_radiation_type     MoK\a
_diffrn_radiation_wavelength     0.71073
_diffrn_radiation_source     'fine-focus sealed tube'
_diffrn_radiation_monochromator     graphite
_diffrn_measurement_device_type     'Bruker SMART APEXII DUO CCD'
_diffrn_measurement_method     '\f and \w scans'
_diffrn_detector_area_resol_mean     ?
_diffrn_reflns_number     21143
_diffrn_reflns_av_R_equivalents     0.0339
_diffrn_reflns_av_sigmaI/netI     0.0371
_diffrn_reflns_theta_min     1.60
_diffrn_reflns_theta_max     30.04
_diffrn_reflns_theta_full     30.04
_diffrn_measured_fraction_theta_max     0.993
_diffrn_measured_fraction_theta_full     0.993
_diffrn_reflns_limit_h_min     -9
_diffrn_reflns_limit_h_max     9
_diffrn_reflns_limit_k_min     -24
_diffrn_reflns_limit_k_max     26
_diffrn_reflns_limit_l_min     -24
_diffrn_reflns_limit_l_max     24
_diffrn_standards_number     0
_diffrn_standards_interval_count     .
_diffrn_standards_interval_time     .
_diffrn_standards_decay_%     ?
_refine_special_details
;
Refinement of <i>F</i>^2^ against ALL reflections. The weighted <i>R</i>-factor
<i>wR</i> and goodness of fit <i>S</i> are based on <i>F</i>^2^, conventional
<i>R</i>-factors <i>R</i> are based on <i>F</i>, with <i>F</i> set to zero for
negative <i>F</i>^2^. The threshold expression of <i>F</i>^2^ >
\s(<i>F</i>^2^) is used only for calculating <i>R</i>-factors(gt) <i>etc</i>.
and is not relevant to the choice of reflections for refinement.
<i>R</i>-factors based on <i>F</i>^2^ are statistically about twice as large
as those based on <i>F</i>, and <i>R</i>- factors based on ALL data will be
even larger.
;
_reflns_number_total     6574
_reflns_number_gt     4315
_reflns_threshold_expression     I>2\s(I)
_refine_ls_structure_factor_coef     Fsqd
_refine_ls_matrix_type     full
_refine_ls_R_factor_all     0.0850
_refine_ls_R_factor_gt     0.0518
_refine_ls_wR_factor_gt     0.1304
_refine_ls_wR_factor_ref     0.1501
_refine_ls_goodness_of_fit_ref     1.029
_refine_ls_restrained_S_all     1.029
_refine_ls_number_reflns     6574
_refine_ls_number_parameters     293
_refine_ls_number_restraints     0
_refine_ls_hydrogen_treatment     constr
_refine_ls_weighting_scheme     calc
_refine_ls_weighting_details
         'calc w=1/[\s^2^(Fo^2^)+(0.0621P)^2^+0.5163P] where P=(Fo^2^+2Fc^2^)/3'
_atom_sites_solution_hydrogens     geom
_atom_sites_solution_primary     direct
_atom_sites_solution_secondary     difmap
_refine_ls_shift/su_max     0.001
_refine_ls_shift/su_mean     0.000
_refine_diff_density_max     0.243
_refine_diff_density_min     -0.215
_refine_ls_extinction_method     none
_refine_ls_extinction_coef     ?
loop_
    _atom_type_symbol
    _atom_type_description
    _atom_type_scat_dispersion_real
    _atom_type_scat_dispersion_imag
    _atom_type_scat_source
    'C' 'C' 0.0033 0.0016
                         'International Tables Vol C Tables 4.2.6.8 and 6.1.1.4'
    'H' 'H' 0.0000 0.0000
                         'International Tables Vol C Tables 4.2.6.8 and 6.1.1.4'
    'O' 'O' 0.0106 0.0060
                         'International Tables Vol C Tables 4.2.6.8 and 6.1.1.4'
    'F' 'F' 0.0171 0.0103
                         'International Tables Vol C Tables 4.2.6.8 and 6.1.1.4'
_computing_data_collection     'APEX2 (Bruker, 2009)'
_computing_cell_refinement     'SAINT (Bruker, 2009)'
_computing_data_reduction     'SAINT (Bruker, 2009)'
_computing_structure_solution     'SHELXTL (Sheldrick, 2008)'
_computing_structure_refinement     'SHELXTL (Sheldrick, 2008)'
_computing_molecular_graphics     'SHELXTL (Sheldrick, 2008)'
_computing_publication_material
;
SHELXTL (Sheldrick, 2008) and PLATON (Spek, 2009)
;
loop_
    _atom_site_type_symbol
    _atom_site_label
    _atom_site_fract_x
    _atom_site_fract_y
    _atom_site_fract_z
    _atom_site_U_iso_or_equiv
    _atom_site_adp_type
    _atom_site_calc_flag
    _atom_site_refinement_flags
    _atom_site_occupancy
    _atom_site_symmetry_multiplicity
    _atom_site_disorder_assembly
    _atom_site_disorder_group
    F F1 0.0382(3) 0.36000(10) 1.08974(8) 0.1100(6) Uani d . 1 1 . .
    O O1 -0.25037(17) 0.46251(7) 0.86767(7) 0.0562(3) Uani d . 1 1 . .
    O O2 0.29558(13) 0.54942(6) 0.61824(6) 0.0400(2) Uani d . 1 1 . .
    O O3 0.26966(16) 0.48699(8) 0.77520(7) 0.0599(4) Uani d . 1 1 . .
    O O4 -0.21687(16) 0.66244(8) 0.73490(8) 0.0624(4) Uani d . 1 1 . .
    O O5 -0.25611(16) 0.40218(7) 0.62320(8) 0.0626(4) Uani d . 1 1 . .
    C C1 -0.2364(2) 0.48941(9) 0.79629(10) 0.0467(4) Uani d . 1 1 . .
    H H1A -0.3502 0.5028 0.7692 0.056 Uiso calc R 1 1 . .
    C C2 -0.0864(3) 0.43986(9) 0.90721(10) 0.0491(4) Uani d . 1 1 . .
    C C3 -0.1071(3) 0.41034(11) 0.97924(11) 0.0654(5) Uani d . 1 1 . .
    H H3A -0.2278 0.4060 0.9988 0.079 Uiso calc R 1 1 . .
    C C4 0.0547(4) 0.38826(12) 1.01969(12) 0.0713(6) Uani d . 1 1 . .
    C C5 0.2370(4) 0.39369(13) 0.99353(12) 0.0735(6) Uani d . 1 1 . .
    H H5A 0.3447 0.3783 1.0233 0.088 Uiso calc R 1 1 . .
    C C6 0.2552(3) 0.42249(11) 0.92207(11) 0.0612(5) Uani d . 1 1 . .
    H H6A 0.3768 0.4260 0.9031 0.073 Uiso calc R 1 1 . .
    C C7 0.0939(2) 0.44652(9) 0.87767(9) 0.0462(4) Uani d . 1 1 . .
    C C8 0.1115(2) 0.47825(9) 0.80182(9) 0.0438(4) Uani d . 1 1 . .
    C C9 -0.0704(2) 0.49818(9) 0.76172(9) 0.0402(3) Uani d . 1 1 . .
    C C10 -0.07496(19) 0.52939(8) 0.68162(8) 0.0384(3) Uani d . 1 1 . .
    H H10A -0.2097 0.5382 0.6642 0.046 Uiso calc R 1 1 . .
    C C11 0.03248(19) 0.59992(8) 0.68064(8) 0.0379(3) Uani d . 1 1 . .
    C C12 -0.0564(2) 0.66493(9) 0.71072(9) 0.0444(4) Uani d . 1 1 . .
    C C13 0.0533(2) 0.73440(10) 0.70679(12) 0.0560(4) Uani d . 1 1 . .
    H H13A 0.0127 0.7664 0.7464 0.067 Uiso calc R 1 1 . .
    H H13B 0.0203 0.7571 0.6579 0.067 Uiso calc R 1 1 . .
    C C14 0.2729(2) 0.72520(9) 0.71637(10) 0.0455(4) Uani d . 1 1 . .
    C C15 0.3311(2) 0.67069(9) 0.65689(9) 0.0426(3) Uani d . 1 1 . .
    H H15A 0.3234 0.6934 0.6071 0.051 Uiso calc R 1 1 . .
    H H15B 0.4642 0.6566 0.6685 0.051 Uiso calc R 1 1 . .
    C C16 0.20817(19) 0.60537(8) 0.65378(8) 0.0368(3) Uani d . 1 1 . .
    C C17 0.18772(19) 0.48912(8) 0.60097(8) 0.0354(3) Uani d . 1 1 . .
    C C18 0.2912(2) 0.43901(8) 0.55154(9) 0.0406(3) Uani d . 1 1 . .
    H H18A 0.4275 0.4393 0.5674 0.049 Uiso calc R 1 1 . .
    H H18B 0.2773 0.4558 0.4992 0.049 Uiso calc R 1 1 . .
    C C19 0.2145(2) 0.36198(9) 0.55528(9) 0.0423(3) Uani d . 1 1 . .
    C C20 -0.0053(2) 0.36473(9) 0.54550(10) 0.0474(4) Uani d . 1 1 . .
    H H20A -0.0428 0.3803 0.4940 0.057 Uiso calc R 1 1 . .
    H H20B -0.0557 0.3166 0.5517 0.057 Uiso calc R 1 1 . .
    C C21 -0.0958(2) 0.41424(9) 0.60100(9) 0.0420(3) Uani d . 1 1 . .
    C C22 0.01150(19) 0.47845(8) 0.62625(8) 0.0367(3) Uani d . 1 1 . .
    C C23 0.3742(3) 0.79644(10) 0.70260(13) 0.0630(5) Uani d . 1 1 . .
    H H23A 0.3381 0.8132 0.6520 0.094 Uiso calc R 1 1 . .
    H H23B 0.5113 0.7895 0.7080 0.094 Uiso calc R 1 1 . .
    H H23C 0.3369 0.8313 0.7392 0.094 Uiso calc R 1 1 . .
    C C24 0.3312(3) 0.69813(11) 0.79693(10) 0.0565(5) Uani d . 1 1 . .
    H H24A 0.4685 0.6916 0.8022 0.085 Uiso calc R 1 1 . .
    H H24B 0.2684 0.6531 0.8054 0.085 Uiso calc R 1 1 . .
    H H24C 0.2934 0.7327 0.8337 0.085 Uiso calc R 1 1 . .
    C C25 0.2778(3) 0.32836(10) 0.63219(11) 0.0555(4) Uani d . 1 1 . .
    H H25A 0.2259 0.2806 0.6348 0.083 Uiso calc R 1 1 . .
    H H25B 0.2313 0.3571 0.6726 0.083 Uiso calc R 1 1 . .
    H H25C 0.4161 0.3262 0.6375 0.083 Uiso calc R 1 1 . .
    C C26 0.2962(3) 0.31780(11) 0.49147(12) 0.0645(5) Uani d . 1 1 . .
    H H26A 0.2458 0.2698 0.4925 0.097 Uiso calc R 1 1 . .
    H H26B 0.4343 0.3163 0.4987 0.097 Uiso calc R 1 1 . .
    H H26C 0.2600 0.3396 0.4431 0.097 Uiso calc R 1 1 . .
loop_
    _atom_site_aniso_label
    _atom_site_aniso_U_11
    _atom_site_aniso_U_22
    _atom_site_aniso_U_33
    _atom_site_aniso_U_12
    _atom_site_aniso_U_13
    _atom_site_aniso_U_23
    F1 0.1401(15) 0.1261(13) 0.0658(8) 0.0020(11) 0.0231(9) 0.0400(8)
    O1 0.0411(6) 0.0750(8) 0.0545(7) -0.0079(6) 0.0193(5) 0.0016(6)
    O2 0.0267(5) 0.0454(6) 0.0489(6) -0.0015(4) 0.0099(4) -0.0043(5)
    O3 0.0291(5) 0.0953(10) 0.0562(7) 0.0035(6) 0.0084(5) 0.0158(7)
    O4 0.0302(6) 0.0743(9) 0.0838(9) 0.0068(5) 0.0124(6) -0.0161(7)
    O5 0.0307(6) 0.0703(9) 0.0874(10) -0.0117(5) 0.0089(6) -0.0105(7)
    C1 0.0328(7) 0.0583(10) 0.0502(9) -0.0036(7) 0.0112(6) -0.0029(7)
    C2 0.0518(9) 0.0494(9) 0.0476(9) -0.0067(7) 0.0141(7) -0.0031(7)
    C3 0.0758(13) 0.0663(13) 0.0569(11) -0.0111(10) 0.0256(10) 0.0029(9)
    C4 0.0988(17) 0.0660(13) 0.0505(11) -0.0014(12) 0.0167(11) 0.0118(9)
    C5 0.0844(15) 0.0763(15) 0.0595(12) 0.0116(12) 0.0021(11) 0.0148(10)
    C6 0.0567(11) 0.0704(13) 0.0569(11) 0.0086(9) 0.0069(8) 0.0093(9)
    C7 0.0450(8) 0.0495(9) 0.0449(8) -0.0012(7) 0.0085(7) -0.0006(7)
    C8 0.0337(7) 0.0547(9) 0.0437(8) 0.0001(6) 0.0067(6) 0.0002(7)
    C9 0.0281(6) 0.0493(9) 0.0441(8) -0.0018(6) 0.0086(6) -0.0037(7)
    C10 0.0198(6) 0.0507(9) 0.0448(8) 0.0012(5) 0.0042(5) -0.0020(6)
    C11 0.0256(6) 0.0478(8) 0.0403(7) 0.0026(6) 0.0022(5) -0.0018(6)
    C12 0.0278(7) 0.0563(10) 0.0487(9) 0.0072(6) -0.0007(6) -0.0057(7)
    C13 0.0418(9) 0.0516(10) 0.0745(12) 0.0079(7) 0.0023(8) -0.0099(9)
    C14 0.0379(8) 0.0469(9) 0.0517(9) -0.0029(6) 0.0044(6) -0.0069(7)
    C15 0.0324(7) 0.0503(9) 0.0456(8) -0.0048(6) 0.0070(6) -0.0011(7)
    C16 0.0278(6) 0.0450(8) 0.0377(7) 0.0022(6) 0.0028(5) -0.0009(6)
    C17 0.0280(6) 0.0414(8) 0.0367(7) 0.0003(5) 0.0019(5) 0.0020(6)
    C18 0.0342(7) 0.0466(8) 0.0418(8) 0.0029(6) 0.0088(6) 0.0014(6)
    C19 0.0376(7) 0.0465(9) 0.0430(8) 0.0029(6) 0.0054(6) 0.0001(7)
    C20 0.0415(8) 0.0520(10) 0.0479(9) -0.0032(7) -0.0034(7) -0.0050(7)
    C21 0.0281(7) 0.0509(9) 0.0461(8) 0.0004(6) -0.0031(6) 0.0030(7)
    C22 0.0250(6) 0.0462(8) 0.0388(7) 0.0018(5) 0.0009(5) 0.0010(6)
    C23 0.0614(12) 0.0505(11) 0.0772(13) -0.0082(8) 0.0057(10) -0.0060(9)
    C24 0.0476(10) 0.0734(12) 0.0486(9) -0.0106(8) 0.0038(7) -0.0075(9)
    C25 0.0487(9) 0.0567(11) 0.0611(11) 0.0096(8) 0.0034(8) 0.0174(9)
    C26 0.0683(12) 0.0607(12) 0.0662(12) 0.0054(9) 0.0177(10) -0.0122(9)
_geom_special_details
;
All e.s.d.'s (except the e.s.d. in the dihedral angle between two l.s. planes)
are estimated using the full covariance matrix. The cell e.s.d.'s are taken
into account individually in the estimation of e.s.d.'s in distances, angles
and torsion angles; correlations between e.s.d.'s in cell parameters are only
used when they are defined by crystal symmetry. An approximate (isotropic)
treatment of cell e.s.d.'s is used for estimating e.s.d.'s involving l.s.
planes.
;
loop_
    _geom_bond_atom_site_label_1
    _geom_bond_atom_site_label_2
    _geom_bond_site_symmetry_2
    _geom_bond_distance
    _geom_bond_publ_flag
    F1 C4 . 1.349(2) ?
    O1 C1 . 1.359(2) ?
    O1 C2 . 1.363(2) ?
    O2 C17 . 1.3719(18) ?
    O2 C16 . 1.3744(17) ?
    O3 C8 . 1.2317(18) ?
    O4 C12 . 1.2192(18) ?
    O5 C21 . 1.2243(18) ?
    C1 C9 . 1.3470(19) ?
    C1 H1A . 0.9300 ?
    C2 C7 . 1.391(2) ?
    C2 C3 . 1.395(3) ?
    C3 C4 . 1.354(3) ?
    C3 H3A . 0.9300 ?
    C4 C5 . 1.378(3) ?
    C5 C6 . 1.378(3) ?
    C5 H5A . 0.9300 ?
    C6 C7 . 1.397(3) ?
    C6 H6A . 0.9300 ?
    C7 C8 . 1.469(2) ?
    C8 C9 . 1.455(2) ?
    C9 C10 . 1.520(2) ?
    C10 C22 . 1.509(2) ?
    C10 C11 . 1.510(2) ?
    C10 H10A . 0.9800 ?
    C11 C16 . 1.3402(18) ?
    C11 C12 . 1.471(2) ?
    C12 C13 . 1.503(3) ?
    C13 C14 . 1.534(2) ?
    C13 H13A . 0.9700 ?
    C13 H13B . 0.9700 ?
    C14 C23 . 1.527(2) ?
    C14 C15 . 1.528(2) ?
    C14 C24 . 1.532(2) ?
    C15 C16 . 1.484(2) ?
    C15 H15A . 0.9700 ?
    C15 H15B . 0.9700 ?
    C17 C22 . 1.3433(18) ?
    C17 C18 . 1.489(2) ?
    C18 C19 . 1.531(2) ?
    C18 H18A . 0.9700 ?
    C18 H18B . 0.9700 ?
    C19 C20 . 1.526(2) ?
    C19 C25 . 1.527(2) ?
    C19 C26 . 1.528(2) ?
    C20 C21 . 1.507(2) ?
    C20 H20A . 0.9700 ?
    C20 H20B . 0.9700 ?
    C21 C22 . 1.461(2) ?
    C23 H23A . 0.9600 ?
    C23 H23B . 0.9600 ?
    C23 H23C . 0.9600 ?
    C24 H24A . 0.9600 ?
    C24 H24B . 0.9600 ?
    C24 H24C . 0.9600 ?
    C25 H25A . 0.9600 ?
    C25 H25B . 0.9600 ?
    C25 H25C . 0.9600 ?
    C26 H26A . 0.9600 ?
    C26 H26B . 0.9600 ?
    C26 H26C . 0.9600 ?
loop_
    _geom_angle_atom_site_label_1
    _geom_angle_atom_site_label_2
    _geom_angle_atom_site_label_3
    _geom_angle_site_symmetry_1
    _geom_angle_site_symmetry_3
    _geom_angle
    _geom_angle_publ_flag
    C1 O1 C2 . . 118.51(12) ?
    C17 O2 C16 . . 117.92(10) ?
    C9 C1 O1 . . 125.01(16) ?
    C9 C1 H1A . . 117.5 ?
    O1 C1 H1A . . 117.5 ?
    O1 C2 C7 . . 121.73(15) ?
    O1 C2 C3 . . 116.91(16) ?
    C7 C2 C3 . . 121.36(18) ?
    C4 C3 C2 . . 117.71(19) ?
    C4 C3 H3A . . 121.1 ?
    C2 C3 H3A . . 121.1 ?
    F1 C4 C3 . . 118.7(2) ?
    F1 C4 C5 . . 117.8(2) ?
    C3 C4 C5 . . 123.53(19) ?
    C6 C5 C4 . . 118.2(2) ?
    C6 C5 H5A . . 120.9 ?
    C4 C5 H5A . . 120.9 ?
    C5 C6 C7 . . 121.02(19) ?
    C5 C6 H6A . . 119.5 ?
    C7 C6 H6A . . 119.5 ?
    C2 C7 C6 . . 118.21(16) ?
    C2 C7 C8 . . 120.19(15) ?
    C6 C7 C8 . . 121.60(15) ?
    O3 C8 C9 . . 123.44(15) ?
    O3 C8 C7 . . 121.67(15) ?
    C9 C8 C7 . . 114.89(13) ?
    C1 C9 C8 . . 119.57(15) ?
    C1 C9 C10 . . 119.69(14) ?
    C8 C9 C10 . . 120.73(12) ?
    C22 C10 C11 . . 108.70(11) ?
    C22 C10 C9 . . 111.76(13) ?
    C11 C10 C9 . . 111.17(13) ?
    C22 C10 H10A . . 108.4 ?
    C11 C10 H10A . . 108.4 ?
    C9 C10 H10A . . 108.4 ?
    C16 C11 C12 . . 118.48(14) ?
    C16 C11 C10 . . 122.12(13) ?
    C12 C11 C10 . . 119.40(12) ?
    O4 C12 C11 . . 120.52(15) ?
    O4 C12 C13 . . 121.74(15) ?
    C11 C12 C13 . . 117.66(13) ?
    C12 C13 C14 . . 113.74(14) ?
    C12 C13 H13A . . 108.8 ?
    C14 C13 H13A . . 108.8 ?
    C12 C13 H13B . . 108.8 ?
    C14 C13 H13B . . 108.8 ?
    H13A C13 H13B . . 107.7 ?
    C23 C14 C15 . . 108.81(14) ?
    C23 C14 C24 . . 109.51(15) ?
    C15 C14 C24 . . 110.32(14) ?
    C23 C14 C13 . . 110.57(15) ?
    C15 C14 C13 . . 107.69(13) ?
    C24 C14 C13 . . 109.92(14) ?
    C16 C15 C14 . . 113.03(12) ?
    C16 C15 H15A . . 109.0 ?
    C14 C15 H15A . . 109.0 ?
    C16 C15 H15B . . 109.0 ?
    C14 C15 H15B . . 109.0 ?
    H15A C15 H15B . . 107.8 ?
    C11 C16 O2 . . 122.77(14) ?
    C11 C16 C15 . . 125.73(14) ?
    O2 C16 C15 . . 111.49(11) ?
    C22 C17 O2 . . 122.97(13) ?
    C22 C17 C18 . . 125.75(14) ?
    O2 C17 C18 . . 111.29(11) ?
    C17 C18 C19 . . 112.21(12) ?
    C17 C18 H18A . . 109.2 ?
    C19 C18 H18A . . 109.2 ?
    C17 C18 H18B . . 109.2 ?
    C19 C18 H18B . . 109.2 ?
    H18A C18 H18B . . 107.9 ?
    C20 C19 C25 . . 110.06(13) ?
    C20 C19 C26 . . 110.59(15) ?
    C25 C19 C26 . . 109.19(15) ?
    C20 C19 C18 . . 108.20(13) ?
    C25 C19 C18 . . 109.84(14) ?
    C26 C19 C18 . . 108.95(13) ?
    C21 C20 C19 . . 113.78(13) ?
    C21 C20 H20A . . 108.8 ?
    C19 C20 H20A . . 108.8 ?
    C21 C20 H20B . . 108.8 ?
    C19 C20 H20B . . 108.8 ?
    H20A C20 H20B . . 107.7 ?
    O5 C21 C22 . . 120.65(14) ?
    O5 C21 C20 . . 121.30(15) ?
    C22 C21 C20 . . 118.03(13) ?
    C17 C22 C21 . . 118.57(13) ?
    C17 C22 C10 . . 121.92(13) ?
    C21 C22 C10 . . 119.48(12) ?
    C14 C23 H23A . . 109.5 ?
    C14 C23 H23B . . 109.5 ?
    H23A C23 H23B . . 109.5 ?
    C14 C23 H23C . . 109.5 ?
    H23A C23 H23C . . 109.5 ?
    H23B C23 H23C . . 109.5 ?
    C14 C24 H24A . . 109.5 ?
    C14 C24 H24B . . 109.5 ?
    H24A C24 H24B . . 109.5 ?
    C14 C24 H24C . . 109.5 ?
    H24A C24 H24C . . 109.5 ?
    H24B C24 H24C . . 109.5 ?
    C19 C25 H25A . . 109.5 ?
    C19 C25 H25B . . 109.5 ?
    H25A C25 H25B . . 109.5 ?
    C19 C25 H25C . . 109.5 ?
    H25A C25 H25C . . 109.5 ?
    H25B C25 H25C . . 109.5 ?
    C19 C26 H26A . . 109.5 ?
    C19 C26 H26B . . 109.5 ?
    H26A C26 H26B . . 109.5 ?
    C19 C26 H26C . . 109.5 ?
    H26A C26 H26C . . 109.5 ?
    H26B C26 H26C . . 109.5 ?
loop_
    _geom_torsion_atom_site_label_1
    _geom_torsion_atom_site_label_2
    _geom_torsion_atom_site_label_3
    _geom_torsion_atom_site_label_4
    _geom_torsion_site_symmetry_1
    _geom_torsion_site_symmetry_2
    _geom_torsion_site_symmetry_3
    _geom_torsion_site_symmetry_4
    _geom_torsion
    _geom_torsion_publ_flag
    C2 O1 C1 C9 . . . . -2.6(3) ?
    C1 O1 C2 C7 . . . . 2.8(2) ?
    C1 O1 C2 C3 . . . . -177.91(16) ?
    O1 C2 C3 C4 . . . . -179.30(18) ?
    C7 C2 C3 C4 . . . . 0.0(3) ?
    C2 C3 C4 F1 . . . . 179.54(19) ?
    C2 C3 C4 C5 . . . . 0.2(3) ?
    F1 C4 C5 C6 . . . . -180.0(2) ?
    C3 C4 C5 C6 . . . . -0.7(4) ?
    C4 C5 C6 C7 . . . . 0.9(3) ?
    O1 C2 C7 C6 . . . . 179.51(17) ?
    C3 C2 C7 C6 . . . . 0.3(3) ?
    O1 C2 C7 C8 . . . . -0.4(3) ?
    C3 C2 C7 C8 . . . . -179.60(17) ?
    C5 C6 C7 C2 . . . . -0.7(3) ?
    C5 C6 C7 C8 . . . . 179.15(19) ?
    C2 C7 C8 O3 . . . . 177.60(17) ?
    C6 C7 C8 O3 . . . . -2.2(3) ?
    C2 C7 C8 C9 . . . . -2.3(2) ?
    C6 C7 C8 C9 . . . . 177.86(17) ?
    O1 C1 C9 C8 . . . . -0.2(3) ?
    O1 C1 C9 C10 . . . . -179.64(15) ?
    O3 C8 C9 C1 . . . . -177.33(17) ?
    C7 C8 C9 C1 . . . . 2.6(2) ?
    O3 C8 C9 C10 . . . . 2.1(3) ?
    C7 C8 C9 C10 . . . . -178.01(14) ?
    C1 C9 C10 C22 . . . . -121.20(15) ?
    C8 C9 C10 C22 . . . . 59.36(18) ?
    C1 C9 C10 C11 . . . . 117.14(16) ?
    C8 C9 C10 C11 . . . . -62.29(18) ?
    C22 C10 C11 C16 . . . . -18.99(19) ?
    C9 C10 C11 C16 . . . . 104.44(16) ?
    C22 C10 C11 C12 . . . . 161.65(13) ?
    C9 C10 C11 C12 . . . . -74.93(16) ?
    C16 C11 C12 O4 . . . . 179.18(16) ?
    C10 C11 C12 O4 . . . . -1.4(2) ?
    C16 C11 C12 C13 . . . . 2.2(2) ?
    C10 C11 C12 C13 . . . . -178.44(15) ?
    O4 C12 C13 C14 . . . . 149.58(17) ?
    C11 C12 C13 C14 . . . . -33.4(2) ?
    C12 C13 C14 C23 . . . . 173.48(16) ?
    C12 C13 C14 C15 . . . . 54.7(2) ?
    C12 C13 C14 C24 . . . . -65.50(19) ?
    C23 C14 C15 C16 . . . . -166.89(15) ?
    C24 C14 C15 C16 . . . . 72.95(17) ?
    C13 C14 C15 C16 . . . . -47.01(19) ?
    C12 C11 C16 O2 . . . . -173.90(13) ?
    C10 C11 C16 O2 . . . . 6.7(2) ?
    C12 C11 C16 C15 . . . . 5.1(2) ?
    C10 C11 C16 C15 . . . . -174.23(14) ?
    C17 O2 C16 C11 . . . . 8.7(2) ?
    C17 O2 C16 C15 . . . . -170.42(12) ?
    C14 C15 C16 C11 . . . . 19.2(2) ?
    C14 C15 C16 O2 . . . . -161.68(13) ?
    C16 O2 C17 C22 . . . . -9.4(2) ?
    C16 O2 C17 C18 . . . . 170.45(12) ?
    C22 C17 C18 C19 . . . . -21.3(2) ?
    O2 C17 C18 C19 . . . . 158.87(12) ?
    C17 C18 C19 C20 . . . . 47.87(17) ?
    C17 C18 C19 C25 . . . . -72.29(16) ?
    C17 C18 C19 C26 . . . . 168.15(14) ?
    C25 C19 C20 C21 . . . . 65.87(19) ?
    C26 C19 C20 C21 . . . . -173.42(15) ?
    C18 C19 C20 C21 . . . . -54.16(18) ?
    C19 C20 C21 O5 . . . . -149.34(16) ?
    C19 C20 C21 C22 . . . . 32.2(2) ?
    O2 C17 C22 C21 . . . . 176.60(13) ?
    C18 C17 C22 C21 . . . . -3.2(2) ?
    O2 C17 C22 C10 . . . . -5.4(2) ?
    C18 C17 C22 C10 . . . . 174.73(14) ?
    O5 C21 C22 C17 . . . . 179.38(15) ?
    C20 C21 C22 C17 . . . . -2.2(2) ?
    O5 C21 C22 C10 . . . . 1.4(2) ?
    C20 C21 C22 C10 . . . . 179.80(13) ?
    C11 C10 C22 C17 . . . . 18.33(19) ?
    C9 C10 C22 C17 . . . . -104.74(16) ?
    C11 C10 C22 C21 . . . . -163.73(13) ?
    C9 C10 C22 C21 . . . . 73.20(17) ?
loop_
    _geom_hbond_atom_site_label_D
    _geom_hbond_atom_site_label_H
    _geom_hbond_atom_site_label_A
    _geom_hbond_site_symmetry_A
    _geom_hbond_distance_DH
    _geom_hbond_distance_HA
    _geom_hbond_distance_DA
    _geom_hbond_angle_DHA
    _geom_hbond_publ_flag
    C15 H15B O4 1_655 0.97 2.44 3.3487(19) 156 yes
    C18 H18A O5 1_655 0.97 2.45 3.3821(19) 162 yes
