# Supplementary material for: 9-(7-Fluoro-4-oxo-4H-chromen-3-yl)-3,3,6,6-tetra­methyl-2,3,4,5,6,7,8,9-octa­hydro-1H-xanthene-1,8-dione
Source: Acta Crystallogr Sect E Struct Rep Online. 2011 Dec 7;68(Pt 1):o38. doi: 10.1107/S1600536811051749 (PMC3254399; doi:10.1107/S1600536811051749)
Supplement: Supplementary file 2 [file e-68-00o38-Isup2.hkl]

# 
# h,k,l, Fc-squared, Fo-squared, sigma(Fo-squared) and status flag 
# 
data_I
_shelx_title ' ma13m in P2(1)/c (R.T.)' 
_shelx_refln_list_code          4 
_shelx_F_calc_maximum      166.74 
_exptl_crystal_F_000       920.00 
_reflns_d_resolution_high  0.7100 
 
loop_ 
 _symmetry_equiv_pos_as_xyz 
 'x, y, z' 
 '-x, y+1/2, -z+1/2' 
 '-x, -y, -z' 
 'x, -y-1/2, z-1/2' 
 
_cell_length_a     6.9475 
_cell_length_b    18.5960 
_cell_length_c    17.5592 
_cell_angle_alpha  90.000 
_cell_angle_beta   93.658 
_cell_angle_gamma  90.000 
 
_shelx_F_squared_multiplier     1.000 
 
loop_ 
 _refln_index_h 
 _refln_index_k 
 _refln_index_l 
 _refln_F_squared_calc 
 _refln_F_squared_meas 
 _refln_F_squared_sigma 
 _refln_observed_status 
   2   0   0    18238.28    19443.01    459.05 o 
   3   0   0     9631.64    10157.84    239.27 o 
   4   0   0     8637.37     9565.08    225.34 o 
   5   0   0      849.12      813.29     20.98 o 
   6   0   0     1662.21     1650.22     41.08 o 
   7   0   0      125.97      100.80      8.48 o 
   8   0   0        4.71       -0.74      4.52 o 
   9   0   0        0.01       -4.62      4.62 o 
   1   1   0       39.32       46.30      3.42 o 
   2   1   0     1735.95     1763.87     29.70 o 
   3   1   0      600.78      641.57     11.43 o 
   4   1   0      600.66      760.19     14.52 o 
   5   1   0      191.93      285.19     14.29 o 
   7   1   0        4.96       11.45      6.74 o 
   8   1   0        0.74        2.78      2.58 o 
   9   1   0       13.80       13.59      3.99 o 
   0   2   0    20984.63    21414.22    681.09 o 
   1   2   0    12170.74    11617.85    172.78 o 
   2   2   0     1490.12     1405.36     21.11 o 
   3   2   0      530.41      529.89      9.58 o 
   4   2   0      403.12      424.98     13.56 o 
   5   2   0      483.21      485.07      9.45 o 
   6   2   0      751.41      780.85     17.79 o 
   7   2   0       10.72        7.41      2.58 o 
   8   2   0       18.03       33.23      3.59 o 
   9   2   0        0.06       -2.79      3.31 o 
   1   3   0      542.21      505.85      9.33 o 
   2   3   0      522.43      495.25      7.82 o 
   3   3   0      241.14      197.81      3.38 o 
   4   3   0      102.67       99.35      2.61 o 
   5   3   0        7.14       15.41      1.42 o 
   6   3   0       14.31       16.65      2.08 o 
   7   3   0       10.20        7.50      2.36 o 
   8   3   0        1.34       -0.31      2.50 o 
   9   3   0        2.26        2.80      4.08 o 
   0   4   0      381.22      421.43     36.55 o 
   1   4   0      908.69      900.88     13.67 o 
   2   4   0      261.88      218.77      3.82 o 
   3   4   0       15.88       25.18      2.36 o 
   4   4   0      193.74      218.54      4.30 o 
   5   4   0      593.08      576.29      8.94 o 
   6   4   0       60.17       56.66      3.03 o 
   7   4   0       44.29       39.06      3.37 o 
   8   4   0        2.08        5.28      2.65 o 
   9   4   0       71.63       67.36      9.42 o 
   1   5   0     4989.11     5109.13     75.43 o 
   2   5   0      501.03      489.20      8.73 o 
   3   5   0      724.63      786.98     13.09 o 
   4   5   0       84.57      116.77      3.19 o 
   5   5   0      780.15      801.47     11.97 o 
   6   5   0       64.87       84.12      5.94 o 
   7   5   0        4.41        2.32      2.20 o 
   8   5   0        2.29       -2.12      2.48 o 
   9   5   0        0.28       -5.06      5.06 o 
   0   6   0     3021.34     3072.40     72.78 o 
   1   6   0      131.35      161.29      6.35 o 
   2   6   0      279.41      281.95      5.48 o 
   3   6   0      142.20      144.22      3.74 o 
   4   6   0       65.27       70.32      2.31 o 
   5   6   0      177.88      266.62     10.60 o 
   6   6   0      117.38      113.87      4.83 o 
   7   6   0       59.00       67.12      4.17 o 
   8   6   0       24.02       20.36      7.82 o 
   9   6   0        7.38       14.77      6.33 o 
   1   7   0     1845.50     2023.45     33.59 o 
   2   7   0     3999.91     4445.46     73.26 o 
   3   7   0      245.47      327.69      6.04 o 
   4   7   0       92.88      112.03      3.31 o 
   5   7   0      694.92      771.63     18.55 o 
   6   7   0       43.96       57.06      4.34 o 
   7   7   0        2.53        3.27      3.04 o 
   8   7   0       10.01       11.48      3.95 o 
   9   7   0        3.42       -2.07      5.78 o 
   0   8   0        0.34        1.44      1.14 o 
   1   8   0     4559.83     5160.44     80.66 o 
   2   8   0     1071.22     1200.24     18.52 o 
   3   8   0      356.00      412.03     13.12 o 
   4   8   0      660.01      642.18     11.90 o 
   5   8   0     1145.61     1148.16     18.36 o 
   6   8   0        3.74       16.21      3.93 o 
   7   8   0       45.88       46.68      4.87 o 
   8   8   0       13.66       11.67      4.04 o 
   9   8   0        1.50       -5.51      5.51 o 
   1   9   0     1305.73     1580.02     36.82 o 
   2   9   0     1140.23     1345.34     18.83 o 
   3   9   0     1136.27     1233.18     19.22 o 
   4   9   0       76.80       94.44      3.29 o 
   5   9   0       16.67       23.93      2.91 o 
   6   9   0       58.23       76.12     13.68 o 
   7   9   0        0.25        6.86      3.37 o 
   8   9   0       67.63       69.91      6.26 o 
   9   9   0       12.09        5.64      6.56 o 
   0  10   0      198.83      179.35     10.99 o 
   1  10   0       34.95       28.59      1.67 o 
   2  10   0       81.74       71.85      2.08 o 
   3  10   0       36.63       54.81      4.08 o 
   4  10   0        4.37        7.12      1.33 o 
   5  10   0       95.69      100.29      6.16 o 
   6  10   0        0.79        8.25      6.33 o 
   7  10   0       16.40       19.17      4.03 o 
   8  10   0       20.24       23.64      4.75 o 
   9  10   0        0.05       -5.63      5.63 o 
   1  11   0      479.63      518.19     12.06 o 
   2  11   0      389.38      417.06      6.65 o 
   3  11   0      691.97      710.94     11.79 o 
   4  11   0       58.79       54.85      3.04 o 
   5  11   0       67.52       66.67      4.61 o 
   6  11   0       61.48       65.87      5.41 o 
   7  11   0        0.70        0.61      3.37 o 
   8  11   0        0.66       -2.90     10.26 o 
   0  12   0      306.70      306.34      8.68 o 
   1  12   0      111.21      130.19      4.46 o 
   2  12   0       65.94       91.08      5.00 o 
   3  12   0       55.35       63.25      4.10 o 
   4  12   0        5.45        4.98      2.26 o 
   5  12   0       11.66       10.42      2.97 o 
   6  12   0       39.23       38.32      3.72 o 
   7  12   0       32.66       33.77      3.77 o 
   8  12   0        9.68        9.92      4.44 o 
   1  13   0       32.88       32.20      2.59 o 
   2  13   0       29.55       36.59      2.50 o 
   3  13   0        0.03       -1.04      1.64 o 
   4  13   0       19.88       14.20      2.16 o 
   5  13   0        0.74       -1.34      2.50 o 
   6  13   0       12.73        9.33      2.93 o 
   7  13   0        2.43        3.97      2.99 o 
   8  13   0       26.60       26.01      5.22 o 
   0  14   0      111.34      100.75      4.21 o 
   1  14   0        2.20        1.41      1.94 o 
   2  14   0       42.93       46.77      2.81 o 
   3  14   0       25.32       25.24      2.41 o 
   4  14   0       27.17       15.63      2.30 o 
   5  14   0        5.12        6.01      2.58 o 
   6  14   0        0.00        0.72      2.62 o 
   7  14   0        2.12        6.60      3.33 o 
   8  14   0        1.12       -0.23      4.83 o 
   1  15   0       43.21       40.62      3.21 o 
   2  15   0        3.15        6.28      1.98 o 
   3  15   0       40.95       33.54      2.76 o 
   4  15   0       16.29       11.87      2.29 o 
   5  15   0        0.43       -1.30      2.38 o 
   6  15   0       20.73       24.18      3.89 o 
   7  15   0       21.04       30.83      4.13 o 
   8  15   0        0.70        2.99      4.40 o 
   0  16   0       42.29      105.70      6.48 o 
   1  16   0       43.59       45.18      3.00 o 
   2  16   0        0.03       -0.21      1.92 o 
   3  16   0        8.78       13.51      2.40 o 
   4  16   0       22.18       12.83      2.46 o 
   5  16   0       11.00       10.20      2.96 o 
   6  16   0       15.39       18.76      3.53 o 
   7  16   0        1.11        1.14      3.63 o 
   1  17   0      271.34      304.15     10.90 o 
   2  17   0        2.77        4.52      2.21 o 
   3  17   0      169.69      165.65      5.42 o 
   4  17   0        0.28       -2.53      2.53 o 
   5  17   0       11.01        7.52      3.01 o 
   6  17   0        5.04        5.05      3.23 o 
   7  17   0        1.80        3.15      3.45 o 
   0  18   0      131.47      159.83     11.12 o 
   1  18   0        2.07        7.81      2.40 o 
   2  18   0      111.05      114.58      5.86 o 
   3  18   0        4.73        7.65      2.45 o 
   4  18   0       20.96       19.51      2.97 o 
   5  18   0       24.80       21.08      3.62 o 
   6  18   0        7.88        7.56      3.45 o 
   7  18   0        2.04       -0.36      3.35 o 
   1  19   0      124.14      130.74      5.81 o 
   2  19   0        1.04        2.63      2.41 o 
   3  19   0        0.18       -2.22      2.22 o 
   4  19   0       11.39        8.28      2.73 o 
   5  19   0        0.75        0.45      3.07 o 
   6  19   0        3.58        0.08      3.28 o 
   0  20   0       14.00       10.99      5.56 o 
   1  20   0        0.77        2.23      2.89 o 
   2  20   0        6.34        1.87      2.85 o 
   3  20   0        3.58       -2.42      2.42 o 
   4  20   0        2.64       -2.27      2.81 o 
   5  20   0        0.85       -3.07      3.07 o 
   6  20   0        1.36       -1.08      3.33 o 
   1  21   0        0.90       -3.34      3.34 o 
   2  21   0        8.46        4.39      3.01 o 
   3  21   0        0.16       -2.48      2.48 o 
   4  21   0        3.37        0.56      2.79 o 
   5  21   0        0.52       -3.22      3.22 o 
   0  22   0       13.11        9.23      5.84 o 
   1  22   0        1.59        2.08      3.89 o 
   2  22   0       10.78       15.68      3.54 o 
   3  22   0        1.05       -2.72      3.19 o 
   4  22   0       11.04        7.96      3.21 o 
   5  22   0        6.75        4.73      6.40 o 
   1  23   0        1.62       -3.00      4.09 o 
   2  23   0        9.23       15.18      3.82 o 
   3  23   0        0.37       -2.19      3.43 o 
   4  23   0       19.48       21.02      5.35 o 
   0  24   0       14.93        9.96      6.48 o 
   1  24   0       13.63        9.04      4.75 o 
   2  24   0        0.00       -4.30      4.30 o 
   3  24   0        0.00       -3.40      3.40 o 
   1  25   0        0.27        4.20      4.82 o 
   2  25   0        2.47       -4.44      4.63 o 
   0  26   0       31.46       36.35      8.64 o 
   1  26   0        4.26       -4.63      4.63 o 
  -9   1   1        0.05       -2.44      2.44 o 
  -8   1   1       17.21       17.30      4.83 o 
  -7   1   1      408.69      371.59     11.95 o 
  -6   1   1        0.02       -2.05      2.83 o 
  -5   1   1      118.63      128.55      4.72 o 
  -4   1   1      583.22      754.03     13.58 o 
  -3   1   1        4.50        7.26      1.47 o 
  -2   1   1     4349.32     4431.90     73.98 o 
  -1   1   1        3.46        9.50      0.53 o 
   0   1   1     1289.27     1086.10     34.69 o 
   1   1   1     2055.78     2014.20     33.86 o 
   2   1   1      145.44      156.42      3.24 o 
   3   1   1     2385.42     2520.69     42.46 o 
   4   1   1      413.53      593.21     24.75 o 
   5   1   1      635.41      621.42     11.64 o 
   6   1   1     1073.72     1049.24     26.99 o 
   7   1   1       18.42       22.63      3.56 o 
   8   1   1      363.84      357.35     12.24 o 
   9   1   1        3.45        0.32      3.53 o 
  -9   2   1        5.44        1.85      2.82 o 
  -8   2   1      193.48      200.94      7.03 o 
  -7   2   1       97.00       96.71      4.75 o 
  -6   2   1      108.03      133.85      9.89 o 
  -5   2   1        0.00       28.59      3.43 o 
  -4   2   1       90.88      131.98      4.05 o 
  -3   2   1       22.99       30.01      3.55 o 
  -2   2   1       10.53       14.42      0.80 o 
  -1   2   1      217.26      223.69      8.71 o 
   0   2   1      531.83      492.44      8.89 o 
   1   2   1     1154.40     1115.83     20.22 o 
   2   2   1     1720.10     1717.35     29.13 o 
   3   2   1      676.59      731.34     12.89 o 
   4   2   1      411.86      468.69      8.83 o 
   5   2   1      457.99      453.54      8.91 o 
   6   2   1      303.83      336.46     10.88 o 
   7   2   1      139.75      130.61      5.37 o 
   8   2   1      193.31      169.93      8.07 o 
   9   2   1        7.79        5.07      3.77 o 
  -9   3   1        6.50        3.24      4.87 o 
  -8   3   1        2.21        4.54      2.63 o 
  -7   3   1        0.53       -2.26      2.26 o 
  -6   3   1       97.07      109.73      3.68 o 
  -5   3   1       10.45       11.43      1.67 o 
  -4   3   1      636.31      639.16     10.41 o 
  -3   3   1       29.24       31.12      1.36 o 
  -2   3   1     4163.42     4081.88     60.90 o 
  -1   3   1       43.04       69.20      2.01 o 
   0   3   1     2426.62     2296.43     50.56 o 
   1   3   1      223.39      202.17      3.68 o 
   2   3   1      459.03      525.13      8.47 o 
   3   3   1        0.49        3.33      0.97 o 
   4   3   1        6.38        7.86      1.97 o 
   5   3   1       45.52       74.67      3.63 o 
   6   3   1      141.67      137.48      6.77 o 
   7   3   1       17.50       13.24      2.60 o 
   8   3   1      136.07      140.80     12.22 o 
   9   3   1       22.02       16.04      4.45 o 
  -9   4   1       20.97       23.41      6.71 o 
  -8   4   1       16.96       21.10      3.80 o 
  -7   4   1       90.54       89.93      4.65 o 
  -6   4   1      247.09      254.40      5.06 o 
  -4   4   1      410.95      424.38      6.68 o 
  -3   4   1      579.49      580.00      9.33 o 
  -2   4   1     2386.30     2451.26     36.83 o 
  -1   4   1     8634.05     8779.68    256.62 o 
   0   4   1    13627.92    13218.50    243.32 o 
   1   4   1      143.66      141.54      2.63 o 
   2   4   1      214.75      232.20      4.47 o 
   3   4   1      535.53      543.67      8.73 o 
   4   4   1       47.97       66.81      2.37 o 
   5   4   1      319.48      334.50      8.21 o 
   6   4   1       51.36       44.68      5.43 o 
   7   4   1        1.17       -2.04      2.04 o 
   8   4   1        6.70        9.31      3.48 o 
   9   4   1       27.74       18.94      6.82 o 
  -9   5   1        0.19        0.28      3.62 o 
  -8   5   1        0.00        3.26      3.26 o 
  -7   5   1        5.01        2.28      2.16 o 
  -6   5   1      458.04      465.29      7.86 o 
  -5   5   1      134.11      213.34     14.92 o 
  -4   5   1      155.75      162.00      3.27 o 
  -3   5   1      161.16      219.54      4.58 o 
  -2   5   1      140.64      172.73      3.22 o 
  -1   5   1     1884.34     1932.40     53.07 o 
   0   5   1     2305.96     2251.67     39.34 o 
   1   5   1        2.98        3.10      0.67 o 
   2   5   1      399.75      415.80      7.88 o 
   3   5   1      510.14      526.92      9.20 o 
   4   5   1      309.69      332.93      6.63 o 
   6   5   1      933.81      987.01     18.07 o 
   7   5   1       16.31       16.43      2.76 o 
   8   5   1      102.04      112.08      8.06 o 
   9   5   1       14.90       11.75      6.24 o 
  -9   6   1        0.88       -0.04      7.48 o 
  -8   6   1       48.21       61.90      5.57 o 
  -7   6   1        5.88        6.48      2.42 o 
  -6   6   1      207.29      227.74      5.52 o 
  -5   6   1        3.87       19.27      4.98 o 
  -4   6   1       23.51       24.99      1.44 o 
  -3   6   1      107.88      109.74      2.41 o 
  -2   6   1       11.93       27.01      1.47 o 
  -1   6   1      346.81      345.30     11.42 o 
   0   6   1     2178.57     2216.80     36.14 o 
   1   6   1     5475.40     5552.83     74.68 o 
   2   6   1      361.79      424.84      7.01 o 
   3   6   1      181.25      196.25      8.68 o 
   4   6   1       87.06       71.06      3.04 o 
   5   6   1      791.50      792.56     14.58 o 
   6   6   1       10.74       24.04      4.21 o 
   7   6   1        1.83       -2.05      2.05 o 
   8   6   1       90.30       90.94      9.72 o 
   9   6   1       38.48       28.81      7.40 o 
  -9   7   1       42.65       34.99      5.20 o 
  -8   7   1        3.06        5.60      3.45 o 
  -7   7   1      139.63      136.50      5.73 o 
  -6   7   1        2.99        8.31      3.08 o 
  -4   7   1      459.57      446.55      7.73 o 
  -3   7   1      206.47      231.75      6.01 o 
  -2   7   1       22.38       35.62      3.90 o 
  -1   7   1       33.20       48.20      2.77 o 
   0   7   1      380.69      391.92      7.10 o 
   1   7   1     1346.42     1425.59     21.42 o 
   2   7   1      198.92      274.22      7.96 o 
   3   7   1      201.86      191.15      5.68 o 
   4   7   1      244.29      250.49      5.76 o 
   5   7   1     1156.74     1112.99     19.81 o 
   6   7   1      144.63      148.03      7.43 o 
   7   7   1        3.65        0.26      2.35 o 
   8   7   1        0.20       -0.53      5.32 o 
   9   7   1        9.02        5.70      6.27 o 
  -9   8   1        0.25       -2.75      4.62 o 
  -8   8   1       39.59       44.43      5.18 o 
  -7   8   1      208.19      211.17      7.14 o 
  -6   8   1       36.02       36.25      3.26 o 
  -5   8   1      379.13      467.24     23.49 o 
  -4   8   1      374.74      418.86      8.26 o 
  -3   8   1      951.32      997.90     15.69 o 
  -2   8   1      458.17      571.87      9.33 o 
  -1   8   1     1202.85     1342.01     26.23 o 
   0   8   1      144.30      187.96      3.63 o 
   1   8   1     3848.88     4240.67     62.93 o 
   2   8   1       39.56       68.87      3.70 o 
   3   8   1      570.18      656.62     13.51 o 
   4   8   1      153.90      138.04      3.49 o 
   5   8   1      751.24      769.00     12.83 o 
   6   8   1      198.47      188.08      6.04 o 
   7   8   1       53.43       53.30      5.05 o 
   8   8   1       32.46       29.53      7.19 o 
   9   8   1        5.83        6.89      6.64 o 
  -9   9   1       18.09       18.76      4.72 o 
  -8   9   1       37.10       30.12      4.81 o 
  -7   9   1        2.15        3.77      3.16 o 
  -6   9   1      120.98      132.19      5.62 o 
  -5   9   1      731.85      748.66     14.33 o 
  -4   9   1      151.42      147.69      3.71 o 
  -3   9   1      791.21      837.73     31.17 o 
  -2   9   1     2176.43     2391.15     32.76 o 
  -1   9   1     1234.64     1529.60     32.18 o 
   0   9   1      335.32      306.57      5.48 o 
   1   9   1      246.57      276.63      5.04 o 
   2   9   1      103.72      150.09      5.11 o 
   3   9   1      234.11      235.97      6.14 o 
   4   9   1       69.39       62.20      2.50 o 
   5   9   1       10.36       17.94      3.22 o 
   6   9   1      277.43      300.30     22.20 o 
   7   9   1      145.86      154.13      8.03 o 
   8   9   1        1.29       -4.32      5.35 o 
   9   9   1        1.13       -5.74      5.74 o 
  -9  10   1       38.17       34.78      6.86 o 
  -8  10   1       72.19       63.47      6.10 o 
  -7  10   1        0.06        0.17      2.43 o 
  -6  10   1        6.55        9.49      2.68 o 
  -5  10   1      237.25      252.86     13.63 o 
  -4  10   1      271.73      266.57      6.30 o 
  -3  10   1       13.47       16.68      1.38 o 
  -2  10   1      108.83      108.88      2.48 o 
  -1  10   1        0.01        3.13      1.07 o 
   0  10   1      196.92      178.99      3.81 o 
   1  10   1        5.95        4.98      1.63 o 
   2  10   1       75.90       70.59      2.44 o 
   3  10   1      131.54      164.92      7.45 o 
   4  10   1       18.79       23.05      1.75 o 
   5  10   1      166.30      174.23      6.09 o 
   6  10   1      183.31      216.55     18.14 o 
   7  10   1        4.43        7.54      3.56 o 
   8  10   1        0.02       -1.31      5.55 o 
  -8  11   1        0.02       -0.05      3.82 o 
  -7  11   1        1.15        1.45      2.65 o 
  -6  11   1        0.00       -0.03      4.55 o 
  -5  11   1      130.13      132.43      4.61 o 
  -4  11   1      226.32      223.44      6.22 o 
  -3  11   1       27.54       70.56      8.61 o 
  -2  11   1       13.66       27.01      4.68 o 
  -1  11   1       22.04       38.80      3.88 o 
   0  11   1       44.98       42.65      1.98 o 
   1  11   1      258.55      303.94     13.87 o 
   2  11   1      103.14      118.47      4.33 o 
   3  11   1        0.07        3.24      1.24 o 
   4  11   1       20.57       16.62      2.65 o 
   5  11   1       21.31       21.87      2.82 o 
   6  11   1       47.33       83.80     12.93 o 
   7  11   1       58.44       65.27      5.98 o 
   8  11   1        0.34        3.83      5.97 o 
  -8  12   1       18.36       20.05      4.78 o 
  -7  12   1       21.67       25.29      3.49 o 
  -6  12   1       14.41       13.62      4.47 o 
  -5  12   1        0.85       -0.68      1.96 o 
  -4  12   1       71.94       57.20      3.93 o 
  -3  12   1        7.77       12.27      2.41 o 
  -2  12   1      149.66      154.41      5.26 o 
  -1  12   1       41.92       42.86      2.33 o 
   0  12   1      490.08      476.57      8.37 o 
   1  12   1       26.49       30.61      2.40 o 
   2  12   1      492.56      504.96      8.81 o 
   3  12   1       70.88       80.48      3.55 o 
   4  12   1      300.31      298.55      7.04 o 
   5  12   1       41.10       32.04      3.24 o 
   6  12   1       81.45       79.26      4.85 o 
   7  12   1       83.46       84.16      6.74 o 
   8  12   1       89.22       87.03     10.61 o 
  -8  13   1       22.51       20.42      4.93 o 
  -7  13   1       17.41       19.70      3.49 o 
  -6  13   1        9.16       10.22      2.90 o 
  -5  13   1        9.56        6.78      3.43 o 
  -4  13   1       17.62       18.27      2.27 o 
  -3  13   1      131.59      148.44      4.63 o 
  -2  13   1       50.99       63.48      3.55 o 
  -1  13   1       12.40       17.80      2.27 o 
   0  13   1       12.53       18.34      1.85 o 
   1  13   1        3.27        5.63      1.96 o 
   2  13   1       78.70       82.80      3.55 o 
   3  13   1       10.57       13.72      2.04 o 
   4  13   1        1.81        0.05      1.77 o 
   5  13   1        0.38       -2.14      2.28 o 
   6  13   1        4.78        4.96      4.33 o 
   7  13   1        0.83        4.83      3.97 o 
   8  13   1       23.88       23.94      7.40 o 
  -8  14   1        5.98        0.76      4.32 o 
  -7  14   1       23.24       37.48      7.09 o 
  -6  14   1        0.65       -1.85      2.58 o 
  -5  14   1        8.85        7.71      2.24 o 
  -4  14   1       22.87       25.71      2.50 o 
  -3  14   1       23.47       19.07      2.31 o 
  -2  14   1      329.87      358.44      8.39 o 
  -1  14   1        6.82       11.16      2.20 o 
   0  14   1        4.17        2.73      1.45 o 
   1  14   1       97.54       94.25      3.59 o 
   2  14   1       37.13       40.19      2.68 o 
   3  14   1        6.49       10.20      2.07 o 
   4  14   1        1.95        5.14      2.00 o 
   5  14   1       31.17       29.38      3.36 o 
   6  14   1       18.87       19.42      3.34 o 
   7  14   1      157.20      189.03     21.07 o 
   8  14   1       36.16       25.69      8.12 o 
  -8  15   1        0.76        4.54      4.37 o 
  -7  15   1        0.13        2.82      5.46 o 
  -6  15   1        0.36        1.53      2.76 o 
  -5  15   1       30.17       25.82      2.79 o 
  -4  15   1       12.21        8.83      2.20 o 
  -3  15   1      244.84      270.79      6.78 o 
  -2  15   1        2.07        1.47      1.84 o 
  -1  15   1        0.94        2.89      1.89 o 
   0  15   1       58.18       82.58      4.37 o 
   1  15   1        4.42        3.31      1.84 o 
   2  15   1       24.08       15.77      2.21 o 
   3  15   1       12.92       21.10      3.18 o 
   4  15   1       78.35       76.92      3.82 o 
   5  15   1       17.47       21.41      6.00 o 
   6  15   1       23.03       30.47      3.80 o 
   7  15   1       26.43       30.20      5.39 o 
  -7  16   1       43.40       45.10      4.57 o 
  -6  16   1       33.25       40.98      5.87 o 
  -5  16   1       16.64       16.73      2.68 o 
  -4  16   1       73.57       69.39      3.98 o 
  -3  16   1       47.36       29.10      2.76 o 
  -2  16   1       70.82       62.42      3.45 o 
  -1  16   1        2.76       11.19      2.29 o 
   0  16   1      971.28      982.15     18.29 o 
   1  16   1      386.04      389.31      8.63 o 
   2  16   1        2.21        0.17      1.89 o 
   3  16   1        7.13        4.60      2.18 o 
   4  16   1       12.47        7.44      3.13 o 
   5  16   1       19.98       16.51      3.67 o 
   6  16   1       38.31       40.51      4.29 o 
   7  16   1        4.06       -2.31      4.05 o 
  -7  17   1        3.94        6.87      3.48 o 
  -6  17   1        0.08       -1.03      3.05 o 
  -5  17   1        3.00        2.50      2.74 o 
  -4  17   1       46.43       42.31      3.36 o 
  -3  17   1        2.35        9.99      2.41 o 
  -2  17   1      291.08      272.82      7.01 o 
  -1  17   1        0.01       11.82      4.88 o 
   0  17   1       14.86       25.70      3.08 o 
   1  17   1      449.64      475.95     10.14 o 
   2  17   1       66.64       63.96      3.54 o 
   3  17   1       43.42       45.35      4.17 o 
   4  17   1        6.35        7.20      2.40 o 
   5  17   1       19.34       14.85      3.26 o 
   6  17   1       26.68       36.31      4.15 o 
   7  17   1       27.61       29.64      5.49 o 
  -7  18   1        1.40        5.57      3.46 o 
  -6  18   1        1.45       -1.41      3.71 o 
  -5  18   1        0.80       -2.80      2.80 o 
  -4  18   1       21.03       15.11      2.79 o 
  -3  18   1       21.55       17.12      3.26 o 
  -2  18   1        9.74       20.26      4.14 o 
  -1  18   1        4.03        2.01      2.19 o 
   0  18   1       95.77       94.03      6.08 o 
   1  18   1      216.25      224.50      7.82 o 
   2  18   1        4.92        6.34      2.33 o 
   3  18   1       38.06       34.36      3.16 o 
   4  18   1       35.23       32.18      3.26 o 
   5  18   1       15.44       12.21      3.32 o 
   6  18   1        0.80        0.20      3.24 o 
   7  18   1        4.37        0.07      4.38 o 
  -6  19   1        2.17       -4.16      6.86 o 
  -5  19   1       11.08       10.88      3.47 o 
  -4  19   1        1.10       -0.46      2.54 o 
  -3  19   1       16.13       12.98      2.73 o 
  -2  19   1       90.28       94.90      4.50 o 
  -1  19   1       83.22       90.72      6.42 o 
   0  19   1       26.94       23.61      4.05 o 
   1  19   1       39.27       44.05      3.96 o 
   2  19   1       39.69       31.13      3.05 o 
   3  19   1        0.05       -2.19      2.19 o 
   4  19   1        0.08       -0.52      2.50 o 
   5  19   1        3.35        2.10      3.12 o 
   6  19   1       13.44       13.44      3.73 o 
  -6  20   1        0.32       -2.19      3.35 o 
  -5  20   1        3.67        2.86      3.40 o 
  -4  20   1       12.23        6.03      2.79 o 
  -3  20   1        0.26       -2.32      2.32 o 
  -2  20   1        2.67        1.28      2.46 o 
  -1  20   1        4.33        3.35      3.51 o 
   0  20   1       13.12        3.75      3.68 o 
   1  20   1        0.97       -2.71      2.71 o 
   2  20   1        4.26        3.43      2.95 o 
   3  20   1       12.40       11.39      2.80 o 
   4  20   1        1.39        2.11      3.11 o 
   5  20   1        1.76        0.77      3.29 o 
   6  20   1        3.64        2.89      3.49 o 
  -5  21   1        7.62        9.91      3.68 o 
  -4  21   1        8.40        6.76      2.97 o 
  -3  21   1        1.99        0.05      2.57 o 
  -2  21   1        2.59        3.08      3.04 o 
  -1  21   1        0.00       -2.31      3.52 o 
   0  21   1        7.60        8.77      3.92 o 
   1  21   1        0.37       -0.43      2.85 o 
   2  21   1       27.66       32.55      4.03 o 
   3  21   1        6.60        4.16      3.21 o 
   4  21   1        4.92       -1.11      3.12 o 
   5  21   1        1.49       -0.38      3.39 o 
  -5  22   1        1.77        1.81      3.75 o 
  -4  22   1        0.39       -2.81      2.81 o 
  -3  22   1        1.64       -2.92      3.33 o 
  -2  22   1        0.40       -1.37      3.05 o 
  -1  22   1        0.47       -3.67      3.67 o 
   0  22   1        8.94        8.42      4.14 o 
   1  22   1        2.41        1.55      3.76 o 
   2  22   1        2.79        0.60      6.14 o 
   3  22   1        0.38       -4.07      4.07 o 
   4  22   1        4.08        5.68      4.66 o 
   5  22   1       12.10       17.35      4.19 o 
  -4  23   1        1.27       -3.34      3.34 o 
  -3  23   1        2.77        0.11      3.38 o 
  -2  23   1       26.72       36.57      5.40 o 
  -1  23   1        0.11       -2.34      4.12 o 
   0  23   1       10.41        7.59      4.31 o 
   1  23   1        0.74       -3.79      3.79 o 
   2  23   1       14.83       15.76      3.86 o 
   3  23   1       22.81       16.64      4.40 o 
   4  23   1        0.20       -0.65      6.03 o 
  -3  24   1        1.16       -1.93      3.54 o 
  -2  24   1        3.17        2.71      4.55 o 
  -1  24   1        4.36        0.60      4.51 o 
   0  24   1       16.20       14.25      7.17 o 
   1  24   1       30.34       32.27      5.67 o 
   2  24   1        3.42        1.49      3.55 o 
   3  24   1       18.72       12.77      4.02 o 
  -2  25   1        0.85       -4.42      4.42 o 
  -1  25   1       13.54        6.52      5.08 o 
   0  25   1       20.11       17.90      5.30 o 
   1  25   1       15.91        6.64      4.74 o 
   2  25   1       21.84       24.93      5.45 o 
  -1  26   1        1.47       -6.02      6.02 o 
   0  26   1        5.42        1.21      4.83 o 
   1  26   1        0.09       -6.74      6.74 o 
  -9   0   2       10.26       11.33      3.83 o 
  -8   0   2      151.26      126.74     11.21 o 
  -7   0   2     1351.88     1253.70     45.22 o 
  -6   0   2      744.42      633.31     17.45 o 
  -5   0   2      100.08      102.72      4.75 o 
  -4   0   2        2.15       -0.33      1.39 o 
  -3   0   2     2042.93     2103.76     50.42 o 
  -2   0   2      204.47      238.42     39.75 o 
  -1   0   2    12525.34    11964.24    281.82 o 
   0   0   2     4696.89     4240.25    144.80 o 
   2   0   2     1605.75     1682.20     41.43 o 
   3   0   2      459.52      465.99     11.94 o 
   4   0   2       41.10       34.02      2.79 o 
   5   0   2        5.36       10.08      3.08 o 
   6   0   2        4.21        7.16      3.97 o 
   7   0   2       20.83       15.23      4.61 o 
   8   0   2       26.59       25.50      5.99 o 
   9   0   2       25.29       23.03      6.71 o 
  -9   1   2        0.45        0.01      2.32 o 
  -8   1   2        0.91       -2.71      3.02 o 
  -7   1   2        9.27       12.06      2.61 o 
  -6   1   2        4.09       -1.60      1.60 o 
  -5   1   2        0.56       10.22      1.92 o 
  -4   1   2      130.06      214.58     14.70 o 
  -3   1   2      146.76      155.66      3.56 o 
  -2   1   2     3256.36     3155.91     52.76 o 
  -1   1   2     6255.35     6088.43    101.41 o 
   0   1   2      545.11      452.78     11.82 o 
   1   1   2     8726.27     8195.93    196.78 o 
   2   1   2     2387.21     2507.30     59.40 o 
   3   1   2      265.72      340.25      6.39 o 
   4   1   2     1039.63     1052.96     18.42 o 
   5   1   2       15.62       14.96      1.43 o 
   6   1   2        1.69        9.79      2.86 o 
   7   1   2      134.47      124.94      6.50 o 
   8   1   2       86.12       84.26      6.30 o 
   9   1   2        9.17        4.94      3.77 o 
  -9   2   2        0.26       -2.66      2.66 o 
  -8   2   2        2.29       -0.61      2.42 o 
  -7   2   2      139.93      130.07      4.66 o 
  -6   2   2      318.61      314.45      6.40 o 
  -5   2   2       88.95       73.54      2.64 o 
  -4   2   2      347.97      343.54      6.12 o 
  -3   2   2      643.15      605.65      9.67 o 
  -2   2   2      100.92      111.98      2.27 o 
  -1   2   2      186.89      200.66      7.81 o 
   0   2   2      882.21      724.21      9.95 o 
   1   2   2     1351.09     1272.31     18.96 o 
   2   2   2       25.56       19.72      1.73 o 
   3   2   2     2074.93     2110.02     31.97 o 
   4   2   2       54.68      112.35      6.75 o 
   5   2   2       17.57       16.69      1.48 o 
   6   2   2       21.35       30.78      3.61 o 
   7   2   2      144.54      133.43      6.69 o 
   8   2   2       77.27       81.87      6.28 o 
   9   2   2        0.54       -0.59      3.54 o 
  -9   3   2        5.25        3.42      3.70 o 
  -8   3   2        7.74       10.05      2.96 o 
  -7   3   2        0.02       -1.68      1.68 o 
  -6   3   2        9.85        9.35      2.05 o 
  -5   3   2       13.88       11.19      1.35 o 
  -4   3   2      476.80      621.93     11.95 o 
  -3   3   2     1702.08     1759.04     26.57 o 
  -2   3   2     1420.63     1352.58     18.73 o 
  -1   3   2       75.09       65.30      2.39 o 
   0   3   2      869.77      829.18     11.41 o 
   1   3   2      166.17      193.62      3.37 o 
   2   3   2      443.83      410.49      7.32 o 
   3   3   2      332.02      347.74      6.48 o 
   4   3   2      211.81      240.61      4.48 o 
   5   3   2      186.40      177.48      5.91 o 
   6   3   2      127.62      131.25      5.23 o 
   7   3   2       90.54       77.18      4.41 o 
   8   3   2       42.32       37.68      4.71 o 
   9   3   2        1.07       -2.46      3.60 o 
  -9   4   2       32.46       36.65      5.04 o 
  -8   4   2        0.06        0.87      3.11 o 
  -7   4   2       26.39       28.33      2.57 o 
  -6   4   2      314.11      335.21      6.14 o 
  -5   4   2      729.80      701.65     10.66 o 
  -4   4   2      431.64      474.02      9.12 o 
  -3   4   2     3623.61     3597.35     53.56 o 
  -2   4   2      131.20      146.98      5.82 o 
  -1   4   2     1815.15     1749.81     34.08 o 
   0   4   2    27803.87    25471.26    342.16 o 
   1   4   2     8443.32     8165.33    120.40 o 
   2   4   2       90.36       95.53      2.76 o 
   3   4   2       18.53       22.41      1.34 o 
   4   4   2      129.63      132.58      3.94 o 
   5   4   2       25.54       37.71      1.85 o 
   6   4   2      354.61      365.64     12.50 o 
   7   4   2       16.56       10.23      2.57 o 
   8   4   2       91.02       92.33      6.46 o 
   9   4   2        2.32       -2.12      3.68 o 
  -9   5   2        1.28       -1.36      6.81 o 
  -8   5   2       52.90       53.79      5.35 o 
  -7   5   2       13.20       15.30      2.20 o 
  -6   5   2      173.09      195.95      6.60 o 
  -5   5   2       15.23       29.10      2.68 o 
  -4   5   2      196.80      193.72      3.70 o 
  -3   5   2       60.40       80.60      2.74 o 
  -2   5   2      467.11      439.89      7.90 o 
  -1   5   2     3559.46     3375.15     77.43 o 
   0   5   2    13570.75    12969.50    189.93 o 
   1   5   2     1812.50     1718.42     25.76 o 
   2   5   2      116.70      116.47      2.79 o 
   3   5   2      883.00      883.16     13.81 o 
   4   5   2      350.67      375.55      7.29 o 
   5   5   2      826.48      767.04     16.20 o 
   6   5   2      691.88      723.57     16.02 o 
   7   5   2        7.76        6.74      2.44 o 
   8   5   2       10.27       14.94      3.87 o 
   9   5   2       18.00       15.14      6.62 o 
  -9   6   2        1.39       -0.95      3.52 o 
  -8   6   2       13.59       18.34      4.04 o 
  -7   6   2       13.21       10.52      2.54 o 
  -6   6   2      280.75      301.10      5.84 o 
  -5   6   2      251.12      245.61      4.80 o 
  -4   6   2       35.68       38.63      1.72 o 
  -3   6   2      309.57      309.86      5.48 o 
  -2   6   2      551.97      536.47      8.84 o 
  -1   6   2      581.34      543.81     18.79 o 
   0   6   2     9677.80     9395.94    137.38 o 
   1   6   2     3133.64     3053.92     45.40 o 
   2   6   2     2308.64     2296.86     34.43 o 
   3   6   2      771.35      799.67     12.67 o 
   4   6   2       27.90       36.88      2.21 o 
   5   6   2      257.98      255.32      6.90 o 
   6   6   2      489.73      514.26     10.60 o 
   7   6   2      230.94      237.04      8.77 o 
   8   6   2       10.37        1.57      3.36 o 
   9   6   2        4.20        0.88      5.83 o 
  -9   7   2        0.05       -2.56      3.64 o 
  -8   7   2        1.19        2.39      3.45 o 
  -7   7   2       15.40       14.52      2.62 o 
  -6   7   2     1034.03     1011.86     16.78 o 
  -5   7   2     2676.00     2561.30     35.74 o 
  -4   7   2       63.67       88.62      2.66 o 
  -3   7   2        7.92       10.46      0.96 o 
  -2   7   2     5553.17     5679.90     84.10 o 
  -1   7   2      394.05      456.32     16.31 o 
   0   7   2     3371.51     3143.03     59.22 o 
   1   7   2      586.15      515.56      8.27 o 
   2   7   2      198.09      233.15      4.79 o 
   3   7   2       82.55      100.90      3.05 o 
   4   7   2        3.61        5.27      1.24 o 
   5   7   2        8.85       16.56      1.92 o 
   6   7   2       37.59       49.58      5.83 o 
   7   7   2       33.04       35.55      3.47 o 
   8   7   2        4.33        6.07      5.60 o 
   9   7   2        0.52       -4.35      5.45 o 
  -9   8   2       30.85       33.66     11.00 o 
  -8   8   2       19.79       16.46      4.18 o 
  -7   8   2        2.07        7.90      2.57 o 
  -6   8   2     1178.15     1109.58     18.25 o 
  -5   8   2      815.47      852.50     12.94 o 
  -4   8   2      418.06      425.53      7.50 o 
  -3   8   2      126.16      158.84      8.91 o 
  -2   8   2     3161.59     3168.51     47.35 o 
  -1   8   2       67.62       95.31      6.50 o 
   0   8   2      499.41      547.60     11.34 o 
   1   8   2        0.54        2.31      1.36 o 
   2   8   2      342.81      415.17      9.64 o 
   3   8   2      283.03      293.41      6.18 o 
   4   8   2       59.18       61.03      2.43 o 
   5   8   2      303.56      299.34      6.90 o 
   6   8   2        1.64        4.73      2.30 o 
   7   8   2       56.46       40.68      6.98 o 
   8   8   2       26.74       28.71      7.19 o 
   9   8   2       28.64       29.53      7.93 o 
  -9   9   2       16.10       19.73      4.75 o 
  -8   9   2        3.60       10.30      4.07 o 
  -7   9   2        1.79        3.36      2.47 o 
  -6   9   2      230.01      237.54      6.41 o 
  -5   9   2      717.51      731.03     14.10 o 
  -4   9   2      269.70      271.20      6.21 o 
  -3   9   2        4.25       26.76      6.76 o 
  -1   9   2      999.00     1039.48     19.15 o 
   0   9   2       18.34       13.56      1.45 o 
   1   9   2       36.69       29.54      1.81 o 
   2   9   2     2070.17     2130.19     32.28 o 
   3   9   2      107.68      111.43      3.09 o 
   4   9   2       36.45       36.99      1.95 o 
   5   9   2      770.93      771.13     14.54 o 
   6   9   2      541.82      562.29     15.26 o 
   7   9   2        5.78        7.79      5.19 o 
   8   9   2        3.35       -0.23      5.48 o 
   9   9   2        5.27        1.44      6.18 o 
  -9  10   2        0.04        0.61      4.10 o 
  -8  10   2       12.30       12.92      4.22 o 
  -7  10   2       12.51       11.26      2.78 o 
  -6  10   2      200.49      201.51      6.94 o 
  -5  10   2       41.35       51.94      3.72 o 
  -4  10   2      396.55      409.46     14.82 o 
  -3  10   2       21.13       25.76      1.97 o 
  -2  10   2      294.44      309.43      6.58 o 
  -1  10   2      376.99      406.28      7.02 o 
   0  10   2      314.61      348.12      6.89 o 
   1  10   2     1094.54     1094.25     23.54 o 
   2  10   2      253.95      254.46      5.02 o 
   3  10   2     1278.38     1320.12     20.64 o 
   4  10   2      196.49      185.67      4.34 o 
   5  10   2       36.02       44.23      2.78 o 
   6  10   2      374.48      392.22     10.44 o 
   7  10   2       78.48       67.42      8.67 o 
   8  10   2        0.24       -1.34      5.57 o 
  -8  11   2        5.49       -0.51      9.37 o 
  -7  11   2        7.07        7.28      2.81 o 
  -6  11   2       43.62       47.98      3.87 o 
  -5  11   2        0.10        2.79      3.24 o 
  -4  11   2       62.39       58.45      3.70 o 
  -3  11   2       57.28       63.20      4.08 o 
  -2  11   2       36.61       33.82      2.50 o 
  -1  11   2       25.80       28.98      1.58 o 
   0  11   2       18.56       17.83      1.76 o 
   1  11   2      423.78      445.04      7.77 o 
   2  11   2      153.71      170.23      3.52 o 
   3  11   2       19.69       27.50      1.83 o 
   4  11   2       31.66       34.38      2.12 o 
   5  11   2       31.34       30.13      3.07 o 
   6  11   2      416.75      432.01     12.91 o 
   7  11   2       14.29        4.78      5.60 o 
   8  11   2       10.14       11.51      6.65 o 
  -8  12   2        0.43        0.26      5.79 o 
  -7  12   2      146.61      168.14      6.90 o 
  -6  12   2       44.74       59.50      4.32 o 
  -5  12   2      202.69      193.84      5.70 o 
  -4  12   2      261.46      236.03      6.05 o 
  -3  12   2       64.29       73.22      4.61 o 
  -2  12   2        0.00        8.08      1.87 o 
  -1  12   2     1093.35     1139.58     19.87 o 
   0  12   2      392.32      369.77      8.88 o 
   1  12   2       11.33       10.45      1.51 o 
   2  12   2       39.55       40.06      1.86 o 
   3  12   2      236.95      247.04      4.73 o 
   4  12   2      125.80      114.36      4.19 o 
   5  12   2        6.58        5.94      2.38 o 
   6  12   2        1.18        1.06      2.55 o 
   7  12   2        6.06       -1.67      5.41 o 
   8  12   2       16.92       20.53      7.29 o 
  -8  13   2        6.49       11.47      4.44 o 
  -7  13   2        2.12        1.38      4.64 o 
  -6  13   2       62.79       60.25      4.39 o 
  -5  13   2       30.37       25.46      3.06 o 
  -4  13   2        1.62        3.51      1.89 o 
  -3  13   2        0.21        4.86      2.23 o 
  -2  13   2        2.15        2.66      2.87 o 
  -1  13   2      105.50      116.93      4.49 o 
   0  13   2        2.19        3.18      1.91 o 
   1  13   2      306.17      288.37      6.36 o 
   2  13   2       70.77       78.72      2.63 o 
   3  13   2        7.55       11.40      1.42 o 
   4  13   2       18.99       17.30      2.53 o 
   5  13   2       53.74       46.70      4.04 o 
   6  13   2        0.00       -2.44      2.44 o 
   7  13   2      110.29      125.19     11.56 o 
   8  13   2       14.57        8.47      6.94 o 
  -8  14   2        9.34       10.26      4.48 o 
  -7  14   2       12.59       20.66      3.49 o 
  -6  14   2       41.88       41.43      3.92 o 
  -5  14   2       27.54       30.71      2.85 o 
  -4  14   2        9.93       14.92      2.24 o 
  -3  14   2       24.28       22.19      2.37 o 
  -2  14   2      200.47      230.08      6.97 o 
  -1  14   2       26.51       25.92      2.45 o 
   0  14   2        1.94        2.08      1.93 o 
   1  14   2      174.04      179.65      6.61 o 
   2  14   2        4.92        8.12      1.63 o 
   3  14   2       97.39      108.12      4.14 o 
   4  14   2       26.50       21.09      2.45 o 
   5  14   2       31.52       29.48      3.56 o 
   6  14   2        2.26        0.23      3.03 o 
   7  14   2        0.77        6.63      6.62 o 
   8  14   2        0.28        2.86      6.79 o 
  -8  15   2       20.84       16.37      4.74 o 
  -7  15   2        1.83        3.23      3.13 o 
  -6  15   2        0.35        0.55      2.79 o 
  -5  15   2        0.53        2.18      2.19 o 
  -4  15   2       59.90       63.55      4.70 o 
  -3  15   2       41.92       50.95      5.42 o 
  -2  15   2       16.22       19.18      2.67 o 
  -1  15   2      377.11      393.40      8.63 o 
   0  15   2      349.90      399.15      8.72 o 
   1  15   2       10.16        7.80      2.37 o 
   2  15   2       14.44       13.16      2.18 o 
   3  15   2        2.79        4.66      2.00 o 
   4  15   2       37.02       44.29      3.87 o 
   5  15   2        0.04        0.28      2.46 o 
   6  15   2       51.42       52.12      4.41 o 
   7  15   2        1.67       -0.15      6.23 o 
  -7  16   2        1.58        4.27      3.30 o 
  -6  16   2        6.45       12.46      3.57 o 
  -5  16   2        7.04        4.44      2.37 o 
  -4  16   2      110.84      109.49      4.81 o 
  -3  16   2       40.62       32.19      2.89 o 
  -2  16   2        3.63        5.80      3.68 o 
  -1  16   2      116.36      122.22      6.02 o 
   0  16   2      233.64      253.01      6.65 o 
   1  16   2       13.50       16.94      2.57 o 
   2  16   2       86.84       90.71      4.01 o 
   3  16   2        6.27       -0.89      1.98 o 
   4  16   2        8.41        6.16      2.34 o 
   5  16   2        5.65        0.32      2.65 o 
   6  16   2        4.74        6.62      3.20 o 
   7  16   2       22.73       23.26      7.84 o 
  -7  17   2        2.34       -1.95      5.22 o 
  -6  17   2        3.22        5.30      3.14 o 
  -5  17   2       23.90       26.61      3.09 o 
  -4  17   2       56.40       46.76      3.42 o 
  -3  17   2       42.72       32.01      2.98 o 
  -2  17   2        0.48        6.66      3.05 o 
  -1  17   2       31.25       36.85      3.01 o 
   0  17   2      381.57      383.75      9.55 o 
   1  17   2      149.51      169.74      6.35 o 
   2  17   2        0.20       -0.72      2.04 o 
   3  17   2        1.38       -2.06      2.06 o 
   4  17   2        2.07       -1.46      2.55 o 
   5  17   2       23.97       26.65      3.62 o 
   6  17   2       75.96       81.67      6.63 o 
   7  17   2        0.35       -5.92      5.92 o 
  -7  18   2        5.64        2.20      3.47 o 
  -6  18   2        6.66        7.79      3.57 o 
  -5  18   2        9.47        9.26      2.78 o 
  -4  18   2        0.67       -1.01      2.29 o 
  -3  18   2        1.88        2.18      2.32 o 
  -2  18   2        0.49        3.34      2.26 o 
  -1  18   2       43.31       42.60      3.66 o 
   0  18   2       75.15       64.59      5.29 o 
   1  18   2      325.64      338.84     15.64 o 
   2  18   2        4.54        5.58      2.33 o 
   3  18   2        2.31        2.72      2.35 o 
   4  18   2      201.52      205.71      7.51 o 
   5  18   2       19.28       11.49      3.73 o 
   6  18   2       30.66       32.32      5.71 o 
   7  18   2        0.80       -6.36      6.41 o 
  -6  19   2       30.95       33.94      4.30 o 
  -5  19   2        4.02       -0.40      2.67 o 
  -4  19   2        0.31       -1.14      2.39 o 
  -3  19   2        4.35        2.01      2.43 o 
  -2  19   2        2.98       10.29      2.53 o 
  -1  19   2       16.93       22.21      3.27 o 
   0  19   2        1.34       -0.11      3.28 o 
   1  19   2        1.57       -0.98      2.66 o 
   2  19   2        0.18        1.11      2.79 o 
   3  19   2        6.31        2.08      2.49 o 
   4  19   2       17.94       15.72      3.51 o 
   5  19   2       22.21       18.45      3.80 o 
   6  19   2        0.02       -3.15      4.02 o 
  -6  20   2        0.37        1.04      3.43 o 
  -5  20   2        3.72        4.47      3.34 o 
  -4  20   2        0.00       -2.80      2.80 o 
  -3  20   2        0.05       -2.34      2.34 o 
  -2  20   2        2.88        2.85      2.51 o 
  -1  20   2       15.89       20.44      4.21 o 
   0  20   2        0.09        3.62      3.47 o 
   1  20   2        1.99        2.93      2.89 o 
   2  20   2       20.87       21.20      3.57 o 
   3  20   2       16.92       13.83      3.47 o 
   4  20   2        0.22       -2.59      3.06 o 
   5  20   2        9.22        6.33      3.48 o 
   6  20   2        7.87        4.17      4.62 o 
  -5  21   2        1.81       -3.21      3.21 o 
  -4  21   2        4.64        3.78      2.86 o 
  -3  21   2        3.91       -2.48      2.48 o 
  -2  21   2       19.93       17.73      3.48 o 
  -1  21   2       25.18       22.40      4.41 o 
   0  21   2        8.61        2.79      3.81 o 
   1  21   2        4.68        0.73      3.04 o 
   2  21   2        5.08        7.19      3.32 o 
   3  21   2       15.54       13.44      3.69 o 
   4  21   2        3.32       -1.56      3.21 o 
   5  21   2        0.02        2.12      4.37 o 
  -5  22   2        4.71        4.82      3.64 o 
  -4  22   2        1.44       -0.14      2.99 o 
  -3  22   2       14.70       16.69      3.85 o 
  -2  22   2        0.88        0.29      4.00 o 
  -1  22   2        7.32       -1.49      3.78 o 
   0  22   2       16.26       14.64      4.51 o 
   1  22   2        4.53        0.95      3.80 o 
   2  22   2        1.01       -3.19      3.19 o 
   3  22   2        2.76       -3.22      3.22 o 
   4  22   2        6.27       -1.12      4.09 o 
   5  22   2        0.11        5.75      4.72 o 
  -4  23   2        0.44        1.37      3.25 o 
  -3  23   2        0.62       -2.10      3.32 o 
  -2  23   2       25.20       21.36      4.91 o 
  -1  23   2       39.59       34.33      5.27 o 
   0  23   2        0.56       -2.10      4.07 o 
   1  23   2       12.88       16.18      6.45 o 
   2  23   2        1.38       -3.42      3.42 o 
   3  23   2       10.77        9.92      3.94 o 
   4  23   2        2.92        5.80      4.62 o 
  -3  24   2        6.19        2.34      3.72 o 
  -2  24   2        7.41        6.23      4.69 o 
  -1  24   2        0.03       -4.33      4.33 o 
   0  24   2        4.31       -4.19      4.19 o 
   1  24   2        3.66        7.30      4.63 o 
   2  24   2       20.62       21.40      4.26 o 
   3  24   2        0.15       -4.36      4.36 o 
  -2  25   2        0.00       -4.43      4.43 o 
  -1  25   2        8.78        4.25      4.93 o 
   0  25   2        1.37       -4.43      4.43 o 
   1  25   2        0.62       -1.80      4.51 o 
   2  25   2        2.13       -1.63      4.59 o 
   0  26   2        5.56        1.12      4.91 o 
  -9   1   3       45.89       48.46      3.65 o 
  -8   1   3       60.29       52.55      4.12 o 
  -7   1   3      372.01      319.17      6.78 o 
  -6   1   3       49.79       46.42      2.81 o 
  -5   1   3       89.24       97.03      3.35 o 
  -4   1   3      391.18      493.35      9.38 o 
  -3   1   3      849.54      830.69     14.65 o 
  -2   1   3     1278.83     1152.82     17.46 o 
  -1   1   3       16.03       25.28      1.47 o 
   0   1   3     2705.19     2550.05     49.52 o 
   1   1   3     7652.28     7433.68    183.72 o 
   2   1   3       31.39       52.29      2.06 o 
   3   1   3      116.77       92.01      4.37 o 
   4   1   3       13.80       11.54      1.26 o 
   5   1   3       35.80       38.93      2.37 o 
   6   1   3      333.20      316.22     10.31 o 
   7   1   3       73.62       76.32      5.52 o 
   8   1   3       91.41      100.30      7.16 o 
   9   1   3       92.56      103.26      7.53 o 
  -9   2   3       20.90       22.59      3.52 o 
  -8   2   3       12.36       21.28      4.56 o 
  -7   2   3       87.12       77.63      3.33 o 
  -6   2   3       83.85       79.13      3.19 o 
  -5   2   3       13.35       16.10      1.43 o 
  -4   2   3      322.73      369.97      6.53 o 
  -3   2   3       27.10       35.12      1.50 o 
  -2   2   3     2655.81     2729.58     40.60 o 
  -1   2   3      106.39      113.65      3.37 o 
   0   2   3    17270.08    15936.17    339.69 o 
   1   2   3     5326.18     5187.51     86.32 o 
   2   2   3     1310.64     1342.32     32.24 o 
   3   2   3      382.02      344.59     12.11 o 
   4   2   3      792.51      860.99     17.69 o 
   5   2   3        4.13        7.72      1.70 o 
   6   2   3      528.52      547.10     29.25 o 
   7   2   3       14.38       17.63      3.37 o 
   8   2   3        4.03        3.33      3.30 o 
   9   2   3        2.01       -3.47      3.47 o 
  -9   3   3       11.66       15.33      4.23 o 
  -8   3   3       61.52       60.46      4.33 o 
  -7   3   3       38.00       52.32      4.52 o 
  -6   3   3      453.39      416.43      7.86 o 
  -5   3   3      170.86      149.41      5.33 o 
  -4   3   3     1452.67     1445.83     22.27 o 
  -3   3   3      330.09      395.16      6.66 o 
  -2   3   3     1363.06     1252.07     19.01 o 
  -1   3   3       24.19       20.39      2.03 o 
   0   3   3     3523.00     3305.64     41.27 o 
   1   3   3      694.67      687.34     10.51 o 
   2   3   3     2964.63     3086.78     58.89 o 
   3   3   3     1849.74     1988.41     47.68 o 
   4   3   3       36.71       58.12      3.23 o 
   5   3   3       70.93       65.10      4.19 o 
   6   3   3      278.65      279.16     10.64 o 
   7   3   3      174.84      172.49      9.89 o 
   8   3   3        0.31        3.49      3.22 o 
   9   3   3        7.34        1.07      3.80 o 
  -9   4   3        4.27        7.94      4.33 o 
  -8   4   3        6.46        6.39      3.39 o 
  -7   4   3        2.46        2.26      1.82 o 
  -6   4   3       22.28       25.30      2.24 o 
  -5   4   3       52.99       78.36      4.64 o 
  -4   4   3      568.25      594.77     10.75 o 
  -3   4   3      111.13      160.07      9.92 o 
  -2   4   3      325.30      331.42      6.11 o 
  -1   4   3      122.58      108.04      3.60 o 
   0   4   3     1627.52     1561.47     19.62 o 
   1   4   3     3402.05     3395.13     45.62 o 
   2   4   3      711.31      757.29     13.11 o 
   3   4   3      130.60      153.02      3.15 o 
   4   4   3        7.07        8.26      0.98 o 
   5   4   3       69.59       66.42      3.31 o 
   6   4   3      161.62      166.67      7.16 o 
   7   4   3        3.74        1.81      2.92 o 
   8   4   3       66.24       67.74      5.76 o 
   9   4   3        0.48        4.11      3.90 o 
  -9   5   3        0.22        1.34      5.74 o 
  -8   5   3        4.99        4.55      3.66 o 
  -7   5   3        0.73       -1.60      2.05 o 
  -6   5   3        7.69       11.99      1.64 o 
  -5   5   3        2.41       -0.10      1.11 o 
  -4   5   3      147.15      156.36      4.80 o 
  -3   5   3     1050.88     1072.14     15.25 o 
  -2   5   3       25.88       21.71      1.44 o 
  -1   5   3      329.27      284.59     11.18 o 
   0   5   3    10425.89     9860.38    132.42 o 
   1   5   3      215.54      201.78      3.62 o 
   2   5   3     6042.33     5954.63     98.61 o 
   3   5   3     1247.46     1477.67     22.54 o 
   4   5   3       15.09       15.12      1.23 o 
   5   5   3       66.38       71.73      5.27 o 
   6   5   3      660.74      682.36     16.12 o 
   7   5   3       31.42       24.59      3.78 o 
   8   5   3      109.68      114.36      7.13 o 
   9   5   3       23.12       28.05      5.55 o 
  -9   6   3        1.80        0.64      3.70 o 
  -8   6   3       92.63      105.89      7.05 o 
  -7   6   3        9.10        9.18      2.50 o 
  -6   6   3      317.56      332.23      6.22 o 
  -5   6   3        0.00        4.60      1.40 o 
  -4   6   3      396.87      427.05      6.85 o 
  -3   6   3        6.79        8.45      0.87 o 
  -2   6   3      779.19      788.92     14.06 o 
  -1   6   3     1759.63     1637.68     37.83 o 
   0   6   3      754.10      727.22     10.32 o 
   1   6   3      502.41      469.89      7.59 o 
   2   6   3      360.01      329.13      5.70 o 
   3   6   3       57.38       65.26      2.10 o 
   4   6   3      141.59      140.41      3.31 o 
   5   6   3      112.85      123.95      6.72 o 
   6   6   3      393.40      410.89     10.53 o 
   7   6   3        2.22        1.11      2.90 o 
   8   6   3        3.72        4.60      3.44 o 
   9   6   3       15.87       30.88      7.45 o 
  -9   7   3       11.49        5.41      3.98 o 
  -8   7   3       22.56       18.23      4.15 o 
  -7   7   3       50.30       53.18      4.30 o 
  -6   7   3       85.76      108.57      6.52 o 
  -5   7   3       48.29      112.25      9.11 o 
  -4   7   3       70.88       69.09      2.39 o 
  -3   7   3        3.25        6.18      0.84 o 
  -2   7   3      796.34      852.97     16.78 o 
  -1   7   3     2102.00     2082.24     47.97 o 
   0   7   3      149.94      140.29      3.46 o 
   1   7   3       15.06       10.10      1.05 o 
   2   7   3     2316.58     2563.51     38.47 o 
   3   7   3      156.75      197.69      4.03 o 
   4   7   3      418.38      401.61      8.08 o 
   5   7   3       88.68      100.98      3.86 o 
   6   7   3      522.85      501.61     12.22 o 
   7   7   3        2.62       -0.08      3.00 o 
   8   7   3      180.13      199.07     13.27 o 
   9   7   3       11.28        7.70      6.47 o 
  -9   8   3       31.14       32.52      5.91 o 
  -8   8   3        0.79        5.29      3.57 o 
  -7   8   3      115.43      118.53     13.15 o 
  -6   8   3      426.00      504.09     18.55 o 
  -5   8   3     2842.55     2773.87     42.64 o 
  -4   8   3       11.34       13.19      1.75 o 
  -3   8   3      421.09      420.13      6.64 o 
  -2   8   3     2055.00     2335.30     39.53 o 
  -1   8   3      730.99      735.10     11.72 o 
   0   8   3      231.34      215.72      4.54 o 
   1   8   3      438.30      415.04      9.08 o 
   2   8   3      452.79      490.52      9.19 o 
   3   8   3       74.94       86.09      2.98 o 
   4   8   3        8.54        8.71      1.48 o 
   5   8   3        4.61        9.12      2.85 o 
   6   8   3       11.40       14.56      4.87 o 
   7   8   3       51.41       57.00      5.07 o 
   8   8   3       41.45       34.22      7.29 o 
   9   8   3        0.42       -3.25      6.00 o 
  -9   9   3        0.43       -3.81      3.81 o 
  -8   9   3       78.99       90.38      6.81 o 
  -7   9   3        2.65        2.94      3.52 o 
  -6   9   3      275.25      299.03      6.57 o 
  -5   9   3      385.50      427.39     19.33 o 
  -4   9   3      976.92      895.27     18.93 o 
  -3   9   3      869.69      878.86     16.30 o 
  -2   9   3      154.95      161.54      4.76 o 
  -1   9   3     4261.31     4428.07     73.98 o 
   0   9   3      465.07      458.17      8.54 o 
   1   9   3      178.56      168.17      4.10 o 
   2   9   3      150.91      160.26      3.62 o 
   3   9   3      123.01      123.73      3.24 o 
   4   9   3       98.84       94.91      3.04 o 
   5   9   3       21.59       25.57      2.90 o 
   6   9   3       46.26       52.16      5.72 o 
   7   9   3        0.13        6.72      5.07 o 
   8   9   3       25.37       24.44      6.73 o 
   9   9   3        0.38       -2.53      6.17 o 
  -9  10   3        0.56        0.45      4.10 o 
  -8  10   3        6.50        9.08      4.13 o 
  -7  10   3       21.83       21.68      3.25 o 
  -6  10   3      151.53      170.75      8.73 o 
  -5  10   3      146.44      156.93      5.17 o 
  -4  10   3      172.83      186.38     11.35 o 
  -3  10   3       36.49       37.70      2.28 o 
  -2  10   3        4.22        8.25      1.91 o 
  -1  10   3       32.50       36.81      2.26 o 
   0  10   3      789.04      690.50     12.43 o 
   1  10   3      287.83      286.94      5.46 o 
   2  10   3      112.20      125.65      2.95 o 
   3  10   3        0.34        1.97      1.24 o 
   4  10   3        3.52        3.29      1.33 o 
   5  10   3      245.59      230.56      6.01 o 
   6  10   3      164.74      167.01      6.16 o 
   7  10   3        0.30       -1.28      5.08 o 
   8  10   3        1.91        0.18      5.54 o 
  -8  11   3        7.29        4.94      7.36 o 
  -7  11   3       27.35       28.95      3.55 o 
  -6  11   3      125.83      139.88      6.54 o 
  -5  11   3        4.53        7.81      2.40 o 
  -4  11   3       88.93       74.61      3.53 o 
  -3  11   3       71.68       83.79      3.31 o 
  -2  11   3       66.27       60.44      3.24 o 
  -1  11   3      392.02      400.11      7.70 o 
   0  11   3      701.93      672.04     12.25 o 
   1  11   3      395.60      373.66      6.19 o 
   2  11   3       68.62       78.49      2.44 o 
   3  11   3        3.34        4.07      1.28 o 
   4  11   3        9.16        6.34      1.80 o 
   5  11   3      195.77      192.74      5.47 o 
   6  11   3      111.22      128.93     11.81 o 
   7  11   3        3.71       10.44      5.70 o 
   8  11   3       12.03        9.61      6.50 o 
  -8  12   3        0.13       -1.80      3.66 o 
  -7  12   3       11.33       10.06      2.99 o 
  -6  12   3      115.75      120.64      4.87 o 
  -5  12   3      139.35      136.43     10.44 o 
  -4  12   3       34.64       29.78      2.50 o 
  -3  12   3        9.57       12.58      1.86 o 
  -2  12   3       46.90       47.16      3.03 o 
  -1  12   3       22.45       24.23      2.73 o 
   0  12   3      310.82      308.78      7.82 o 
   1  12   3      122.27      139.86      3.33 o 
   2  12   3      117.93      107.89      2.90 o 
   3  12   3        1.39        3.39      1.20 o 
   4  12   3       43.92       42.04      2.38 o 
   5  12   3        5.29       -0.65      2.51 o 
   6  12   3       59.10       57.66      5.19 o 
   7  12   3        4.35        0.08      5.46 o 
   8  12   3        1.06        5.62      6.29 o 
  -8  13   3       24.86       21.54      4.83 o 
  -7  13   3        0.89        2.95      3.84 o 
  -6  13   3       44.37       45.42      3.96 o 
  -5  13   3       77.90       74.90      3.84 o 
  -4  13   3        4.21        3.84      1.92 o 
  -3  13   3      134.05      134.35      5.00 o 
  -2  13   3       23.31       22.25      2.50 o 
  -1  13   3      208.89      207.59      5.29 o 
   0  13   3       24.91       24.71      2.48 o 
   1  13   3        8.80        9.11      1.57 o 
   2  13   3        9.73        9.53      1.37 o 
   3  13   3       14.50       13.78      1.53 o 
   4  13   3      178.06      172.57      5.21 o 
   5  13   3        2.20       -0.64      2.33 o 
   6  13   3       70.73       69.17      5.66 o 
   7  13   3        5.54        6.47      6.24 o 
   8  13   3        2.06       -5.87      5.87 o 
  -8  14   3        1.69        7.42      4.02 o 
  -7  14   3        1.41        9.48      3.86 o 
  -6  14   3        0.24        1.79      2.67 o 
  -5  14   3       67.94       62.51      4.34 o 
  -4  14   3       19.67       16.53      2.31 o 
  -3  14   3       34.55       44.35      3.39 o 
  -2  14   3       12.73       26.84      8.60 o 
  -1  14   3        7.64        8.55      1.90 o 
   0  14   3      263.60      246.41      7.13 o 
   1  14   3       56.28       62.41      2.76 o 
   2  14   3       16.00       21.81      1.72 o 
   3  14   3      118.81       92.99      3.06 o 
   4  14   3       64.35       53.65      3.25 o 
   5  14   3        1.30       -2.44      2.44 o 
   6  14   3        0.11       -3.01      3.01 o 
   7  14   3        2.06       -2.57      5.89 o 
   8  14   3        8.88       -4.26      6.54 o 
  -7  15   3       77.94       81.83      6.24 o 
  -6  15   3       11.99       15.97      3.30 o 
  -5  15   3       26.37       22.28      2.77 o 
  -4  15   3       96.29       73.10      5.99 o 
  -3  15   3       92.71       84.97      6.48 o 
  -2  15   3        0.08       -1.77      1.77 o 
  -1  15   3      718.64      659.42     12.94 o 
   0  15   3     2123.62     2057.93     35.85 o 
   1  15   3        3.34        2.79      1.76 o 
   2  15   3        4.98        3.75      1.68 o 
   3  15   3      363.14      326.17      7.68 o 
   4  15   3       68.48       57.02      4.14 o 
   5  15   3       20.72       23.26      3.31 o 
   6  15   3        1.91        2.20      3.43 o 
   7  15   3        0.45       -5.66      5.66 o 
  -7  16   3       57.51       64.43      6.61 o 
  -6  16   3      133.45      145.82      6.54 o 
  -5  16   3        6.01        1.92      2.35 o 
  -4  16   3       39.23       39.25      4.35 o 
  -3  16   3        1.68       -0.51      2.04 o 
  -2  16   3      111.14      111.96      4.43 o 
  -1  16   3       55.80       60.78      4.43 o 
   0  16   3        1.67        7.94      2.24 o 
   1  16   3       92.87       87.78      3.49 o 
   2  16   3       34.00       37.28      2.85 o 
   3  16   3        0.86       -1.83      2.00 o 
   4  16   3       16.05       17.17      3.06 o 
   5  16   3       21.99       20.33      4.10 o 
   6  16   3       17.90       20.29      4.44 o 
   7  16   3        8.55       -2.02      6.44 o 
  -7  17   3        0.02       -1.72      3.20 o 
  -6  17   3       68.80       68.92      5.14 o 
  -5  17   3        7.99       11.69      2.75 o 
  -4  17   3       18.88       19.17      2.79 o 
  -3  17   3       12.32       12.27      2.49 o 
  -2  17   3       73.09       58.10      3.55 o 
  -1  17   3      241.92      238.01      7.51 o 
   0  17   3        8.61       10.54      2.36 o 
   1  17   3       10.66       16.76      2.47 o 
   2  17   3       16.79       16.01      2.53 o 
   3  17   3        0.00       -2.23      2.23 o 
   4  17   3       38.35       40.80      3.87 o 
   5  17   3       17.64       19.12      6.32 o 
   6  17   3        5.33        8.31      4.02 o 
   7  17   3        1.51       -6.16      6.16 o 
  -7  18   3       10.18       11.83      4.84 o 
  -6  18   3       54.18       55.89      5.02 o 
  -5  18   3       24.13       29.30      3.92 o 
  -4  18   3        8.96        7.37      3.38 o 
  -3  18   3        3.87        0.27      2.70 o 
  -2  18   3       46.98       53.52      3.53 o 
  -1  18   3        0.19        3.31      2.52 o 
   0  18   3       17.21       16.81      2.64 o 
   1  18   3        1.84       15.53      4.47 o 
   2  18   3       10.88        9.13      2.96 o 
   3  18   3       12.98        9.32      2.57 o 
   4  18   3       10.39       10.54      3.26 o 
   5  18   3        0.00       -4.90      4.90 o 
   6  18   3        0.60        5.86      4.19 o 
  -6  19   3        8.89       12.46      3.72 o 
  -5  19   3        3.79        3.70      3.08 o 
  -4  19   3        0.05       -2.32      2.32 o 
  -3  19   3       19.04       23.03      3.03 o 
  -2  19   3       90.43       99.35      6.16 o 
  -1  19   3       55.94       54.53      4.16 o 
   0  19   3       37.38       31.13      4.46 o 
   1  19   3       46.21       49.56      4.18 o 
   2  19   3       15.04       12.51      3.75 o 
   3  19   3       15.64       12.23      2.81 o 
   4  19   3      107.61      111.37      7.36 o 
   5  19   3       16.01       11.64      4.36 o 
   6  19   3        1.29       -3.90      3.90 o 
  -6  20   3       17.93       16.42      3.94 o 
  -5  20   3        4.45        1.78      2.90 o 
  -4  20   3        0.11       -2.60      2.60 o 
  -3  20   3        0.72       -2.37      2.37 o 
  -2  20   3        9.31       12.48      2.73 o 
  -1  20   3        6.48        3.76      3.04 o 
   0  20   3        3.83        8.74      4.75 o 
   1  20   3       14.81       12.21      3.26 o 
   2  20   3       13.68       10.47      3.31 o 
   3  20   3        4.40       -3.23      3.23 o 
   4  20   3        4.00        2.60      3.89 o 
   5  20   3        8.88        8.14      4.82 o 
   6  20   3        0.87        8.78      4.58 o 
  -5  21   3        0.93       -0.15      3.01 o 
  -4  21   3        0.17        0.68      2.81 o 
  -3  21   3        5.98        0.18      2.71 o 
  -2  21   3        1.10        0.61      3.09 o 
  -1  21   3        0.58       -3.56      3.56 o 
   0  21   3       10.33        6.78      3.86 o 
   1  21   3        0.53       -0.82      2.91 o 
   2  21   3        0.01       -2.97      2.97 o 
   3  21   3        7.25        4.66      4.23 o 
   4  21   3        1.17       -3.63      5.42 o 
   5  21   3        5.10        2.11      4.46 o 
  -5  22   3       19.62       17.54      4.22 o 
  -4  22   3       25.62       23.81      3.58 o 
  -3  22   3        2.53       -2.29      2.77 o 
  -2  22   3        2.68       -4.45      4.98 o 
  -1  22   3        4.25        4.60      3.93 o 
   0  22   3        0.01        0.07      3.90 o 
   1  22   3       17.71       23.64      4.03 o 
   2  22   3       27.78       35.52      5.30 o 
   3  22   3        0.81       -4.25      4.25 o 
   4  22   3        0.01       -5.25      5.25 o 
   5  22   3       35.26       30.96      7.78 o 
  -4  23   3       27.85       29.58      3.91 o 
  -3  23   3        0.39       -2.75      3.31 o 
  -2  23   3       21.90       14.40      4.80 o 
  -1  23   3       27.29       30.61      6.32 o 
   0  23   3        0.15        3.68      4.40 o 
   1  23   3        9.96       14.27      4.81 o 
   2  23   3        4.26        3.19      4.44 o 
   3  23   3        5.77       -0.93      6.11 o 
   4  23   3        4.32       -4.09      6.16 o 
  -3  24   3        8.82        4.96      4.84 o 
  -2  24   3        0.76       -5.12      8.10 o 
  -1  24   3        4.41        0.47      4.46 o 
   0  24   3        6.77        9.28      4.78 o 
   1  24   3       38.70       42.19      8.87 o 
   2  24   3        0.17       -1.88      4.49 o 
   3  24   3        0.62        1.95      6.61 o 
  -2  25   3        0.18       -2.24      4.42 o 
  -1  25   3        0.03        4.56      4.70 o 
   0  25   3        0.20       -5.89      7.68 o 
   1  25   3        0.71       -3.83      4.37 o 
   2  25   3        0.48       -0.54      4.74 o 
  -9   0   4      216.52      210.60      9.80 o 
  -8   0   4       56.33       60.80      6.05 o 
  -7   0   4       52.50       60.12      3.81 o 
  -6   0   4      184.76      156.11      6.69 o 
  -5   0   4        1.08        3.33      1.85 o 
  -4   0   4        6.61        6.35      2.27 o 
  -3   0   4      287.00      262.79      7.74 o 
  -2   0   4     3617.83     3308.03     78.41 o 
  -1   0   4       76.63       82.00      5.32 o 
   0   0   4      532.78      548.66     34.64 o 
   1   0   4      553.96      498.89     12.38 o 
   3   0   4      506.71      513.43     19.04 o 
   4   0   4      188.31      219.49     10.11 o 
   5   0   4       88.37       66.76      5.84 o 
   6   0   4       27.67       26.33      4.66 o 
   7   0   4       57.61       44.66      6.25 o 
   8   0   4        2.98       10.46      5.13 o 
   9   0   4       23.16       24.32      6.94 o 
  -9   1   4        1.15        1.59      2.83 o 
  -8   1   4       12.19       15.73      2.50 o 
  -7   1   4       62.72       58.31      3.35 o 
  -6   1   4       69.35       64.01      2.82 o 
  -5   1   4       16.86       16.31      1.46 o 
  -4   1   4      479.90      572.00      9.48 o 
  -3   1   4     3223.24     3346.50     49.90 o 
  -2   1   4     1085.12     1115.21     19.21 o 
  -1   1   4      190.33      161.38      3.06 o 
   0   1   4    15294.13    13879.18    268.31 o 
   1   1   4    13775.58    13205.56    255.84 o 
   2   1   4     1277.04     1296.60     43.81 o 
   3   1   4       40.59       37.38      2.65 o 
   4   1   4      148.29      171.89      6.20 o 
   5   1   4      376.12      406.85     11.96 o 
   6   1   4        4.47        1.07      2.35 o 
   7   1   4       35.55       43.79      4.43 o 
   8   1   4       70.33       71.27      5.97 o 
   9   1   4        9.84        9.69      4.14 o 
  -9   2   4       54.50       71.46      6.47 o 
  -8   2   4       23.30       25.85      4.61 o 
  -7   2   4        9.46        9.28      1.85 o 
  -6   2   4      180.43      166.73      4.48 o 
  -5   2   4       50.41       46.09      2.15 o 
  -4   2   4       12.17       16.76      1.90 o 
  -3   2   4      211.25      185.03      3.71 o 
  -2   2   4      764.93      723.50     12.74 o 
  -1   2   4      167.27      169.85      3.21 o 
   0   2   4     8565.86     8037.45    135.27 o 
   1   2   4     4248.58     4204.68     70.07 o 
   2   2   4       27.79       27.43      1.62 o 
   3   2   4      625.25      652.40     16.43 o 
   4   2   4     1121.42     1225.27     24.63 o 
   5   2   4       30.26       35.80      3.70 o 
   6   2   4       62.02       51.78      4.36 o 
   7   2   4        0.55       -1.66      2.58 o 
   8   2   4        9.71       17.40      3.94 o 
   9   2   4        7.32        6.80      4.09 o 
  -9   3   4       14.74       15.58      4.35 o 
  -8   3   4       25.19       25.78      4.09 o 
  -7   3   4       25.22       28.10      2.40 o 
  -6   3   4       67.91       63.18      2.82 o 
  -5   3   4      350.63      359.02      6.75 o 
  -3   3   4     2704.67     2779.38     41.63 o 
  -2   3   4      239.90      250.42      4.97 o 
  -1   3   4     3269.36     3163.89     41.75 o 
   0   3   4     2020.44     1862.26     27.96 o 
   1   3   4    13250.68    12728.33    187.96 o 
   2   3   4        2.19        4.02      1.03 o 
   3   3   4     1282.77     1370.47     27.15 o 
   4   3   4      503.33      557.72     14.59 o 
   5   3   4      671.77      714.18     28.58 o 
   6   3   4        1.49        3.55      2.60 o 
   7   3   4       64.73       75.91      6.86 o 
   8   3   4        1.82        0.60      3.21 o 
   9   3   4       13.23       15.39      4.54 o 
  -9   4   4       49.97       59.63      5.93 o 
  -8   4   4        3.82       -0.04      3.13 o 
  -7   4   4        1.70       -0.43      1.43 o 
  -6   4   4      584.70      536.24      9.65 o 
  -5   4   4      805.88      727.04     12.06 o 
  -4   4   4        3.30        4.67      1.33 o 
  -3   4   4      112.32      108.97      3.08 o 
  -2   4   4      161.29      154.42      3.40 o 
  -1   4   4      157.10      161.72      4.58 o 
   0   4   4       61.67       62.36      2.18 o 
   1   4   4      493.08      497.40      8.19 o 
   2   4   4      102.36      113.85      2.83 o 
   3   4   4       93.04       80.44      2.58 o 
   4   4   4        6.91       11.41      1.99 o 
   5   4   4       87.74       98.97      4.40 o 
   6   4   4       39.79       47.30      5.79 o 
   7   4   4       17.27       17.77      3.60 o 
   8   4   4        0.14        1.87      3.29 o 
   9   4   4        3.19        9.52      4.27 o 
  -9   5   4       33.37       29.12      4.79 o 
  -8   5   4       67.78       70.72      5.78 o 
  -7   5   4      125.20      116.38      4.56 o 
  -6   5   4      109.15       89.97      4.61 o 
  -5   5   4      420.74      406.73      6.86 o 
  -4   5   4      489.66      488.02      7.66 o 
  -3   5   4      185.31      193.62      3.82 o 
  -2   5   4        3.09        6.15      1.12 o 
  -1   5   4      819.43      773.83     18.41 o 
   0   5   4      151.00      143.52      2.50 o 
   1   5   4      236.76      263.63      4.10 o 
   2   5   4     1667.31     1703.27     25.72 o 
   3   5   4      559.14      602.83      9.73 o 
   4   5   4       70.06       61.40      2.83 o 
   5   5   4      157.49      141.78      4.73 o 
   6   5   4      697.69      665.09     18.67 o 
   7   5   4        2.20        1.26      2.78 o 
   8   5   4       39.49       38.56      8.30 o 
   9   5   4       25.52       25.56      4.98 o 
  -9   6   4        0.06       -3.51      3.51 o 
  -8   6   4        0.70       -0.86      3.28 o 
  -7   6   4       76.71       74.42      4.42 o 
  -6   6   4       82.82       80.03      3.40 o 
  -5   6   4       71.00       74.63      2.63 o 
  -4   6   4      122.10      112.04      3.64 o 
  -3   6   4        3.85        5.76      0.81 o 
  -2   6   4      122.35      162.20      3.83 o 
  -1   6   4     1408.95     1327.97     43.90 o 
   0   6   4     1723.19     1617.20     24.09 o 
   1   6   4      438.94      398.00      6.58 o 
   2   6   4     3363.68     3351.24     49.98 o 
   3   6   4      111.84      114.80      2.77 o 
   4   6   4        9.16        8.14      1.07 o 
   5   6   4      586.12      626.37     12.01 o 
   6   6   4      872.73      880.13     23.61 o 
   7   6   4      102.75      105.52      6.48 o 
   8   6   4        0.36       -2.64      3.25 o 
   9   6   4        0.22       -2.45      5.64 o 
  -9   7   4        1.57       -3.48      3.48 o 
  -8   7   4        8.45        9.46      3.67 o 
  -7   7   4       38.99       39.54      3.52 o 
  -6   7   4        8.37        7.49      1.83 o 
  -5   7   4       48.41       52.07      2.69 o 
  -4   7   4      536.01      510.48      8.74 o 
  -3   7   4        9.62       15.57      1.04 o 
  -2   7   4        1.87        8.15      1.36 o 
  -1   7   4      621.81      606.97     12.72 o 
   0   7   4      140.68      110.58      3.81 o 
   1   7   4       72.97       54.99      2.22 o 
   2   7   4     1115.43     1226.90     18.90 o 
   3   7   4      356.43      390.03      6.81 o 
   4   7   4       22.56       23.40      1.76 o 
   5   7   4       81.12       83.99      3.54 o 
   6   7   4      222.89      226.36     13.93 o 
   7   7   4        0.97        0.59      2.95 o 
   8   7   4        2.66       -1.17      4.66 o 
   9   7   4        3.30       -1.06      5.64 o 
  -9   8   4        5.09        4.86      4.00 o 
  -8   8   4        3.48        3.92      3.49 o 
  -7   8   4       21.89       21.41      3.00 o 
  -6   8   4      340.98      370.31      7.56 o 
  -5   8   4      978.36     1080.60     53.31 o 
  -4   8   4       60.76       55.50      2.69 o 
  -3   8   4      107.14      101.11      4.51 o 
  -2   8   4       89.62       89.41      7.84 o 
  -1   8   4      221.37      219.45      4.31 o 
   0   8   4     1982.17     1914.30     26.38 o 
   1   8   4      176.40      163.01      4.46 o 
   2   8   4       24.56       33.72      1.83 o 
   3   8   4      235.02      248.48      5.54 o 
   4   8   4      134.44      126.74      3.87 o 
   5   8   4      180.47      178.57      5.04 o 
   6   8   4      164.61      163.78      7.44 o 
   7   8   4       19.70       31.56      4.32 o 
   8   8   4        6.85       10.20      5.92 o 
   9   8   4        2.90       -5.35      5.35 o 
  -9   9   4        0.00       -2.18      3.84 o 
  -8   9   4        0.03       -1.31      4.96 o 
  -7   9   4        0.35        0.18      2.45 o 
  -6   9   4        6.47       12.36      2.66 o 
  -5   9   4        0.24        4.53      2.05 o 
  -4   9   4      218.29      205.47      5.31 o 
  -3   9   4      169.32      165.42      8.62 o 
  -2   9   4       73.22       70.82      3.18 o 
  -1   9   4      655.80      668.85     10.91 o 
   0   9   4     3154.08     3032.69     41.42 o 
   1   9   4     1280.65     1268.05     19.67 o 
   2   9   4      257.09      283.02      5.35 o 
   3   9   4      148.39      162.24      5.33 o 
   4   9   4       29.75       36.56      3.14 o 
   5   9   4       19.26       20.74      2.86 o 
   6   9   4      112.31      122.06      6.50 o 
   7   9   4       72.42       73.97      5.97 o 
   8   9   4        0.01       -3.31      5.18 o 
  -8  10   4        0.07        1.27      2.82 o 
  -7  10   4       16.92       25.05      3.34 o 
  -6  10   4      260.01      272.15      6.28 o 
  -5  10   4     1246.82     1183.26     21.55 o 
  -4  10   4       95.16       90.41      4.14 o 
  -3  10   4      289.24      286.88      6.46 o 
  -2  10   4       48.87       53.62      2.93 o 
  -1  10   4      262.58      256.64      5.11 o 
   0  10   4     1102.48     1085.08     17.00 o 
   1  10   4      501.30      532.70      9.05 o 
   2  10   4      114.73      129.38      3.03 o 
   3  10   4      341.36      351.28      6.60 o 
   4  10   4       18.49       13.18      1.85 o 
   5  10   4       82.77       85.60      3.79 o 
   6  10   4       10.89       14.20      3.48 o 
   7  10   4        2.48        4.26      5.51 o 
   8  10   4        5.22       12.50      6.05 o 
  -8  11   4        3.76        0.89      2.90 o 
  -7  11   4       32.21       41.01      3.89 o 
  -6  11   4        6.31       14.64      2.42 o 
  -5  11   4       22.21       27.61      2.64 o 
  -4  11   4        0.09       -1.94      1.94 o 
  -3  11   4        6.94        5.91      1.54 o 
  -2  11   4       17.23       13.27      1.95 o 
  -1  11   4       41.54       48.78      2.51 o 
   0  11   4      440.23      462.41      8.90 o 
   1  11   4      238.70      229.71      4.35 o 
   2  11   4       11.45        6.88      1.18 o 
   3  11   4      317.18      309.62      6.08 o 
   4  11   4        3.96        0.99      1.60 o 
   5  11   4       59.81       59.94      3.77 o 
   6  11   4      161.65      179.54     11.99 o 
   7  11   4       79.13       68.44      8.96 o 
   8  11   4       21.42       20.06      7.14 o 
  -8  12   4        4.36       -1.91      2.90 o 
  -7  12   4       13.00       26.92     11.02 o 
  -6  12   4       39.96       42.05      3.21 o 
  -5  12   4       56.59       49.45      3.72 o 
  -4  12   4       27.08       25.16      2.47 o 
  -3  12   4        3.61        5.08      1.68 o 
  -2  12   4       23.59       24.42      2.46 o 
  -1  12   4        0.74        1.08      1.43 o 
   0  12   4      229.08      226.29      6.64 o 
   1  12   4      498.81      489.87      7.84 o 
   2  12   4        1.87        0.86      1.12 o 
   3  12   4        4.68        5.51      1.32 o 
   4  12   4      183.64      170.14      5.04 o 
   5  12   4        0.21       -1.68      2.42 o 
   6  12   4       90.10       98.54     10.15 o 
   7  12   4       15.07       24.41      6.92 o 
   8  12   4       35.00       38.40      8.32 o 
  -8  13   4        0.28        2.68      3.06 o 
  -7  13   4       13.85       18.29      3.27 o 
  -6  13   4       45.32       43.15      3.78 o 
  -5  13   4       93.78       93.68      4.72 o 
  -4  13   4       44.84       43.26      2.92 o 
  -3  13   4        1.31        0.86      1.69 o 
  -2  13   4        3.42        2.36      2.31 o 
  -1  13   4       12.50       18.60      2.50 o 
   0  13   4      287.82      299.18      7.93 o 
   1  13   4      750.67      745.98     12.46 o 
   2  13   4        8.27        5.79      1.34 o 
   3  13   4       20.18       25.36      1.84 o 
   4  13   4        4.67        7.37      2.05 o 
   5  13   4       10.46        5.76      3.10 o 
   6  13   4       10.17        9.78      5.72 o 
   7  13   4      122.16      163.81     12.85 o 
   8  13   4       56.53       63.56      9.80 o 
  -8  14   4        7.16        3.81      3.22 o 
  -7  14   4       43.64       54.61      5.50 o 
  -6  14   4        4.01        2.82      2.27 o 
  -5  14   4        5.65        5.76      2.79 o 
  -4  14   4       54.16       59.56      3.42 o 
  -3  14   4        1.35       -1.37      1.73 o 
  -2  14   4      169.55      148.87      4.71 o 
  -1  14   4        4.46        4.83      2.17 o 
   0  14   4      226.88      254.78      7.48 o 
   1  14   4       76.87       81.58      5.88 o 
   2  14   4      129.44      132.05      3.53 o 
   3  14   4      186.81      163.45      4.17 o 
   4  14   4      136.01      129.63      5.57 o 
   5  14   4        0.03       -3.39      3.39 o 
   6  14   4       21.92       18.80      6.70 o 
   7  14   4       16.69       16.94      7.17 o 
  -7  15   4       17.97       26.62      3.87 o 
  -6  15   4        8.32        8.16      2.58 o 
  -5  15   4        0.02        0.26      2.21 o 
  -4  15   4        2.13        3.80      2.14 o 
  -3  15   4      112.74      119.27      4.51 o 
  -2  15   4       21.22       19.32      2.38 o 
  -1  15   4      446.28      450.79     11.27 o 
   0  15   4      217.78      247.47      6.68 o 
   1  15   4       62.26       68.49      6.25 o 
   2  15   4        8.85        6.17      1.57 o 
   3  15   4       29.35       22.29      2.36 o 
   4  15   4        7.22        7.73      3.61 o 
   5  15   4        5.57        1.60      3.25 o 
   6  15   4       30.52       26.42      7.15 o 
   7  15   4       52.03       48.06      9.00 o 
  -7  16   4       13.66       12.81      3.55 o 
  -6  16   4        2.44        9.17      3.21 o 
  -5  16   4        0.00        1.90      2.39 o 
  -4  16   4       37.93       39.10      3.19 o 
  -3  16   4        0.01        1.51      2.11 o 
  -2  16   4       51.39       54.01      3.31 o 
  -1  16   4       32.25       26.86      4.99 o 
   0  16   4       22.46       25.63      3.12 o 
   1  16   4       37.60       36.97      2.90 o 
   2  16   4       33.16       22.18      2.21 o 
   3  16   4      167.43      151.98      5.11 o 
   4  16   4       26.13       25.09      4.10 o 
   5  16   4        0.20       -3.23      3.23 o 
   6  16   4        1.67       -1.50      5.53 o 
   7  16   4        0.89       -6.04      6.04 o 
  -7  17   4       20.31       23.74      3.92 o 
  -6  17   4       41.58       52.64      4.73 o 
  -5  17   4       18.74       17.40      2.91 o 
  -4  17   4       18.37       18.06      2.79 o 
  -3  17   4      142.55      122.41      4.81 o 
  -2  17   4        0.05       -1.43      2.01 o 
  -1  17   4      194.96      204.40     10.22 o 
   0  17   4        0.03       -2.05      2.05 o 
   1  17   4      128.92      126.48      4.78 o 
   2  17   4       24.12       23.26      2.76 o 
   3  17   4        3.91       -2.32      2.32 o 
   4  17   4        4.91        3.40      3.78 o 
   5  17   4        7.89        8.90      5.54 o 
   6  17   4       47.76       47.28      5.51 o 
   7  17   4        2.20       -5.99      5.99 o 
  -7  18   4        0.97       -5.05      6.17 o 
  -6  18   4       22.46       24.09      4.04 o 
  -5  18   4        7.77        5.61      2.78 o 
  -4  18   4       32.83       38.62      3.65 o 
  -3  18   4        8.28        5.62      2.40 o 
  -2  18   4       16.15       14.14      2.88 o 
  -1  18   4        2.24        2.24      2.51 o 
   0  18   4        0.93        0.80      2.24 o 
   1  18   4      101.42      105.93      6.26 o 
   2  18   4       53.40       51.95      4.15 o 
   3  18   4        0.28       -2.56      2.56 o 
   4  18   4       14.37        5.16      5.23 o 
   5  18   4        3.55        2.73      3.86 o 
   6  18   4        2.16       -2.57      6.31 o 
  -6  19   4        0.13        0.65      3.41 o 
  -5  19   4        1.05       -0.39      2.69 o 
  -4  19   4        0.08        2.24      2.55 o 
  -3  19   4       41.23       35.45      3.29 o 
  -2  19   4       46.15       43.18      5.44 o 
  -1  19   4        5.07        7.85      2.83 o 
   0  19   4       19.52       13.50      2.71 o 
   1  19   4       56.46       57.83      4.49 o 
   2  19   4       57.16       50.53     11.60 o 
   3  19   4       48.47       46.12      7.42 o 
   4  19   4        5.47        0.39      3.75 o 
   5  19   4       41.13       43.63      5.48 o 
   6  19   4        2.60       -2.32      6.19 o 
  -6  20   4        7.99       12.84      4.91 o 
  -5  20   4        0.06        3.09      2.89 o 
  -4  20   4        0.04        0.71      2.69 o 
  -3  20   4       12.58       16.47      2.89 o 
  -2  20   4        0.07        2.49      2.94 o 
  -1  20   4        3.22        1.45      3.36 o 
   0  20   4        5.60        4.08      3.57 o 
   1  20   4        2.03       -0.81      3.54 o 
   2  20   4       87.28       97.13     11.08 o 
   3  20   4       70.70       72.29      6.07 o 
   4  20   4        3.57       -0.04      5.62 o 
   5  20   4        6.95       -0.56      4.19 o 
  -5  21   4        0.93        1.30      2.99 o 
  -4  21   4        0.00       -2.33      2.80 o 
  -3  21   4        0.32        0.40      2.74 o 
  -2  21   4       22.49       26.39      3.73 o 
  -1  21   4       18.24       16.55      4.40 o 
   0  21   4        2.08        2.28      3.75 o 
   1  21   4        0.59       -2.83      3.65 o 
   2  21   4        8.58        1.80      6.48 o 
   3  21   4       22.05       22.71      7.05 o 
   4  21   4        0.82       -5.01      5.01 o 
   5  21   4       34.92       39.75      7.83 o 
  -5  22   4        0.85        2.45      3.80 o 
  -4  22   4       21.27       20.70      3.54 o 
  -3  22   4        2.91        1.40      3.45 o 
  -2  22   4        0.15       -1.55      4.68 o 
  -1  22   4        0.36       -3.56      3.56 o 
   0  22   4        0.29        0.58      3.86 o 
   1  22   4       17.44       16.12      4.73 o 
   2  22   4       51.30       61.07      6.22 o 
   3  22   4       20.19       17.81      6.71 o 
   4  22   4       47.75       41.04      8.14 o 
  -4  23   4       21.96       21.03      3.68 o 
  -3  23   4        6.79        8.08      3.75 o 
  -2  23   4        0.09       -4.04      4.04 o 
  -1  23   4        1.82        2.19      4.57 o 
   0  23   4       19.35       12.82      4.61 o 
   1  23   4        3.41        4.43      4.50 o 
   2  23   4       61.67       72.23      6.83 o 
   3  23   4        7.03        0.74      6.09 o 
   4  23   4       42.97       35.56      8.37 o 
  -3  24   4        6.79        1.61      4.61 o 
  -2  24   4       21.77       18.00      5.03 o 
  -1  24   4        1.34       -3.91      4.24 o 
   0  24   4        0.08       -3.74      4.37 o 
   1  24   4       31.20       28.63      9.80 o 
   2  24   4       10.96       10.05      4.77 o 
   3  24   4        0.06       -6.18      6.18 o 
  -2  25   4        3.04       -4.67      4.67 o 
  -1  25   4        0.04       -4.38      4.38 o 
   0  25   4        1.03       -2.54      4.54 o 
   1  25   4        3.30        1.80      7.30 o 
   2  25   4        9.16        7.28      4.89 o 
  -9   1   5        3.82        1.03      2.83 o 
  -8   1   5        1.44        1.64      1.96 o 
  -7   1   5      586.78      538.50      9.98 o 
  -6   1   5      192.87      150.62      5.06 o 
  -5   1   5      261.56      273.45      5.51 o 
  -4   1   5      334.05      381.84      6.75 o 
  -3   1   5     2173.52     2361.12     35.50 o 
  -2   1   5     1018.18      959.86     16.71 o 
  -1   1   5      767.57      761.03     12.97 o 
   0   1   5     3729.77     3565.66     59.58 o 
   1   1   5      131.32      129.62      3.19 o 
   3   1   5     2904.42     3080.09    102.34 o 
   4   1   5       25.62       39.75      3.29 o 
   5   1   5        8.88        7.97      2.26 o 
   6   1   5       88.78       89.51      6.01 o 
   7   1   5        8.48        4.60      3.62 o 
   8   1   5       81.18       81.80      6.37 o 
   9   1   5       31.84       36.53      5.32 o 
  -9   2   5       51.12       57.23      4.48 o 
  -8   2   5        0.01       -2.28      2.28 o 
  -7   2   5       42.37       47.75      2.78 o 
  -6   2   5      351.72      293.17      6.15 o 
  -5   2   5        0.08       -0.21      1.33 o 
  -4   2   5      529.80      476.40      8.15 o 
  -3   2   5       12.52       17.78      1.22 o 
  -2   2   5       28.02       29.17      1.59 o 
  -1   2   5     2567.49     2454.90     35.92 o 
   0   2   5      616.26      594.02     10.52 o 
   1   2   5     2548.43     2512.89     48.95 o 
   2   2   5        2.43        2.52      0.85 o 
   3   2   5      163.72      137.85      5.63 o 
   4   2   5      234.10      269.16      7.79 o 
   5   2   5       37.11       47.50      3.80 o 
   6   2   5       43.97       44.94      4.10 o 
   7   2   5       33.41       29.36      4.08 o 
   8   2   5       74.91       62.55      5.69 o 
   9   2   5        0.14       -3.67      3.67 o 
  -9   3   5        4.82       -0.74      2.84 o 
  -8   3   5        5.02        7.55      3.21 o 
  -7   3   5       42.68       37.17      2.53 o 
  -6   3   5       13.80        6.32      1.68 o 
  -5   3   5       26.82       34.71      2.09 o 
  -4   3   5      434.14      440.75      7.64 o 
  -3   3   5     1368.61     1428.74     21.87 o 
  -2   3   5      129.94      152.49      3.37 o 
  -1   3   5      135.55      137.15      2.53 o 
   0   3   5     4932.04     4619.62     68.86 o 
   1   3   5    11806.43    11461.96    190.84 o 
   2   3   5      252.11      298.51      7.84 o 
   3   3   5      342.89      378.28      8.45 o 
   4   3   5      895.20      881.95     22.21 o 
   5   3   5      178.02      229.33      8.15 o 
   6   3   5        3.13        3.40      2.52 o 
   7   3   5       29.55       30.16      4.06 o 
   8   3   5        1.86        1.41      3.45 o 
   9   3   5        0.36       -0.37      3.90 o 
  -9   4   5        4.34        1.20      3.78 o 
  -8   4   5       54.87       67.19      4.53 o 
  -7   4   5      124.49      121.81      4.14 o 
  -6   4   5      104.58       88.26      4.56 o 
  -5   4   5      162.95      162.04      4.02 o 
  -4   4   5       45.93       49.70      2.09 o 
  -3   4   5      231.37      220.46      4.24 o 
  -2   4   5     1668.50     1677.73     25.39 o 
  -1   4   5       69.89       61.78      1.52 o 
   0   4   5     2508.40     2329.66     46.02 o 
   1   4   5        2.22        1.31      0.67 o 
   2   4   5      428.64      457.75      8.37 o 
   3   4   5      108.21       96.69      2.81 o 
   4   4   5      282.67      306.40      7.25 o 
   5   4   5        3.98        6.87      2.27 o 
   6   4   5      454.26      446.70     13.65 o 
   7   4   5       41.66       42.36      4.56 o 
   8   4   5       34.47       26.42      4.61 o 
   9   4   5       85.97       92.84      8.24 o 
  -9   5   5        3.88        3.51      3.84 o 
  -8   5   5        0.85        1.69      2.57 o 
  -7   5   5        2.49        1.94      1.67 o 
  -6   5   5      156.17      144.80      4.26 o 
  -5   5   5      246.81      239.30      4.73 o 
  -4   5   5        4.42        3.39      0.92 o 
  -3   5   5        2.80        1.07      0.71 o 
  -2   5   5       97.76       60.60      2.67 o 
  -1   5   5       27.97       32.94      2.06 o 
   0   5   5      543.39      513.03      7.40 o 
   1   5   5      562.78      502.15      8.01 o 
   2   5   5      281.95      302.03      5.23 o 
   3   5   5      314.68      325.88      6.51 o 
   4   5   5       19.64       14.87      1.46 o 
   5   5   5      167.16      185.68      7.97 o 
   6   5   5      205.74      217.94      8.56 o 
   7   5   5        9.67        8.84      3.29 o 
   8   5   5       13.10       13.72      4.02 o 
   9   5   5        3.88       10.38      4.36 o 
  -9   6   5        4.41        5.71      3.97 o 
  -8   6   5       18.91       26.04      3.45 o 
  -7   6   5       19.01       17.23      2.25 o 
  -6   6   5       37.92       37.58      2.49 o 
  -5   6   5      160.55      162.74      4.33 o 
  -4   6   5      466.49      433.11      7.01 o 
  -3   6   5       45.82       43.55      1.56 o 
  -2   6   5      639.87      591.15     12.63 o 
  -1   6   5     1292.65     1295.59     25.22 o 
   0   6   5      191.39      222.64      3.65 o 
   1   6   5       27.41       51.33      2.60 o 
   2   6   5     1076.00      989.27     15.37 o 
   3   6   5      114.43      116.17      3.47 o 
   4   6   5        0.73        3.13      1.20 o 
   5   6   5      617.65      566.52     12.83 o 
   6   6   5        1.41        4.53      4.76 o 
   7   6   5       55.94       61.14      5.31 o 
   8   6   5       46.05       52.61      5.54 o 
   9   6   5       79.70       72.33      9.86 o 
  -9   7   5        0.01       -3.46      3.46 o 
  -8   7   5       19.12       16.22      3.17 o 
  -7   7   5        9.99       17.14      2.16 o 
  -6   7   5       26.86       26.82      2.31 o 
  -5   7   5      153.80      154.48      4.44 o 
  -4   7   5      646.69      606.49     10.21 o 
  -3   7   5      302.40      304.26      8.95 o 
  -2   7   5      812.03      809.94     17.62 o 
  -1   7   5     1045.60     1086.30     30.58 o 
   0   7   5      145.93      165.65      2.80 o 
   1   7   5       18.21       10.83      1.16 o 
   2   7   5      175.29      144.49      3.18 o 
   3   7   5      101.13      100.46      3.32 o 
   4   7   5       11.60       11.42      1.97 o 
   5   7   5       11.97       11.70      3.10 o 
   6   7   5       33.64       34.56      4.12 o 
   7   7   5        0.07        1.70      3.00 o 
   8   7   5        0.00       -0.07      3.36 o 
   9   7   5        2.89        7.35      6.22 o 
  -9   8   5        0.93       -0.36      3.81 o 
  -8   8   5       40.44       38.78      3.95 o 
  -7   8   5       74.96       81.51      3.68 o 
  -6   8   5      108.11      108.37      4.41 o 
  -5   8   5      810.18      779.81     15.97 o 
  -4   8   5      407.78      377.71      8.04 o 
  -3   8   5       23.48       26.10      1.82 o 
  -2   8   5       90.24      113.36      4.00 o 
  -1   8   5       64.66       78.10      3.16 o 
   0   8   5      190.11      153.07      3.02 o 
   1   8   5      649.35      605.74      9.93 o 
   2   8   5       42.91       42.15      2.08 o 
   3   8   5      229.66      247.28      6.90 o 
   4   8   5       35.74       35.87      2.25 o 
   5   8   5       10.06       14.04      2.28 o 
   6   8   5      120.78      142.07     12.59 o 
   7   8   5      134.89      145.77      7.43 o 
   8   8   5        3.16       -1.41      5.16 o 
  -9   9   5        9.06       10.81      6.51 o 
  -8   9   5        5.10        4.99      2.93 o 
  -7   9   5       98.62       96.52      5.32 o 
  -6   9   5       22.70       26.94      2.37 o 
  -5   9   5        5.86       10.38      1.93 o 
  -4   9   5       47.03       48.94      3.55 o 
  -3   9   5        3.61        1.56      2.12 o 
  -2   9   5        0.78        2.18      1.81 o 
  -1   9   5        5.21       14.30      1.74 o 
   0   9   5     3289.24     3209.32     43.81 o 
   1   9   5     1627.95     1606.15     24.69 o 
   2   9   5      463.50      422.11      8.28 o 
   3   9   5      591.61      600.08     11.38 o 
   4   9   5       20.36       20.79      1.97 o 
   5   9   5        0.26        0.86      1.88 o 
   6   9   5      303.75      329.31     11.38 o 
   7   9   5      168.67      174.80      8.28 o 
   8   9   5        0.09       -4.15      5.17 o 
  -8  10   5        0.58        3.28      3.71 o 
  -7  10   5       46.56       42.80      4.10 o 
  -6  10   5       41.41       41.33      2.70 o 
  -5  10   5      209.66      237.69     11.90 o 
  -4  10   5      115.91      110.93      4.38 o 
  -3  10   5      232.43      202.42      5.88 o 
  -2  10   5       96.62      122.92      6.84 o 
  -1  10   5     1644.54     1679.38     33.34 o 
   0  10   5        4.32       11.21      1.18 o 
   1  10   5      772.54      784.69     12.77 o 
   2  10   5      243.57      257.67      4.70 o 
   3  10   5       26.55       20.75      1.65 o 
   4  10   5        5.88        2.51      1.54 o 
   5  10   5        1.84       -1.26      1.90 o 
   6  10   5       11.32       12.52      3.94 o 
   7  10   5       15.93       11.67      5.51 o 
   8  10   5       16.94       21.11      6.94 o 
  -8  11   5        0.27        0.42      2.84 o 
  -7  11   5        6.48       10.58      2.95 o 
  -6  11   5       48.18       46.56      3.20 o 
  -5  11   5        0.40        1.47      1.92 o 
  -4  11   5        7.87        4.37      1.89 o 
  -3  11   5       42.40       40.68      2.97 o 
  -2  11   5       34.44       47.74      3.81 o 
  -1  11   5     2219.03     2132.04     41.98 o 
   0  11   5     2055.36     1950.91     29.82 o 
   1  11   5       31.22       36.01      1.77 o 
   2  11   5      103.68      102.64      2.84 o 
   3  11   5       14.57       21.40      1.77 o 
   4  11   5        1.70       -0.61      2.53 o 
   5  11   5      142.21      132.16      5.29 o 
   6  11   5      393.59      387.48     12.86 o 
   7  11   5       66.95       53.68      8.28 o 
   8  11   5       27.36       39.71      8.29 o 
  -8  12   5        0.16        1.82      4.43 o 
  -7  12   5       28.32       20.55      3.34 o 
  -6  12   5       22.13       23.24      2.71 o 
  -5  12   5        3.78        5.29      2.07 o 
  -4  12   5      150.87      132.35      4.54 o 
  -3  12   5       93.09       90.02      3.66 o 
  -2  12   5      132.98      130.51      6.13 o 
  -1  12   5       30.99       29.54      2.60 o 
   0  12   5       17.07       22.84      2.34 o 
   1  12   5       17.76       13.23      1.43 o 
   2  12   5       28.21       31.21      1.79 o 
   3  12   5       48.38       56.66      2.61 o 
   4  12   5        9.71       11.66      2.34 o 
   5  12   5        0.09       -2.21      2.25 o 
   6  12   5       10.48       18.33      6.12 o 
   7  12   5      108.84      114.72     10.74 o 
   8  12   5       51.70       59.62      9.42 o 
  -8  13   5       16.85       10.87      3.39 o 
  -7  13   5       11.86       12.43      3.14 o 
  -6  13   5        0.28        3.56      2.23 o 
  -5  13   5        2.43        5.62      2.20 o 
  -4  13   5        7.56        9.70      2.15 o 
  -3  13   5       58.15       51.12      3.02 o 
  -2  13   5       14.06        8.99      1.87 o 
  -1  13   5       35.32       36.04      2.98 o 
   0  13   5       68.32       86.08      4.45 o 
   1  13   5        4.95        9.20      1.55 o 
   2  13   5       27.53       23.02      2.23 o 
   3  13   5      258.63      240.59      4.91 o 
   4  13   5       13.32       11.32      2.61 o 
   5  13   5        3.27        0.22      4.66 o 
   6  13   5       26.98       21.77      6.67 o 
   7  13   5        0.21        4.13      5.84 o 
   8  13   5        6.99        4.80      6.67 o 
  -8  14   5       35.75       28.50      5.27 o 
  -7  14   5        3.30        4.23      2.98 o 
  -6  14   5       23.97       26.46      4.78 o 
  -5  14   5       77.61       67.19      4.82 o 
  -4  14   5       44.79       38.92      2.99 o 
  -3  14   5       94.18       72.55      5.37 o 
  -2  14   5       39.20       34.27      2.65 o 
  -1  14   5       58.34       50.24      3.53 o 
   0  14   5      141.87      191.86      6.63 o 
   1  14   5      119.39      117.15      8.42 o 
   2  14   5      318.35      301.43      5.73 o 
   3  14   5        5.26        4.52      1.70 o 
   4  14   5      240.64      248.08      6.52 o 
   5  14   5        8.71        6.61      3.40 o 
   6  14   5        1.44       -4.53      5.13 o 
   7  14   5      110.09      128.45     11.90 o 
  -7  15   5      133.45      134.84      6.50 o 
  -6  15   5        2.21        6.11      2.57 o 
  -5  15   5       45.79       43.23      3.31 o 
  -4  15   5       23.00       18.41      2.58 o 
  -3  15   5      203.62      165.79      6.91 o 
  -2  15   5        3.51       -1.45      2.90 o 
  -1  15   5      157.52      162.89     12.41 o 
   0  15   5      178.53      229.90      6.46 o 
   1  15   5      104.37      116.32      5.26 o 
   2  15   5       34.70       35.13      2.20 o 
   3  15   5        5.47        1.85      1.73 o 
   4  15   5        0.38        1.71      3.00 o 
   5  15   5        1.04       -1.91      3.05 o 
   6  15   5        5.51        3.92      5.87 o 
   7  15   5        0.59        3.94      6.30 o 
  -7  16   5        4.41        8.83      3.41 o 
  -6  16   5      114.63      128.27      6.47 o 
  -5  16   5       12.54       15.46      3.98 o 
  -4  16   5        1.08        6.93      2.34 o 
  -3  16   5       49.11       45.88      3.27 o 
  -2  16   5        2.41        1.98      2.01 o 
  -1  16   5        0.19        0.57      2.27 o 
   0  16   5       70.32       75.29      4.70 o 
   1  16   5       94.28      106.57      4.42 o 
   2  16   5       29.68       34.23      3.40 o 
   3  16   5        0.02       -4.01      4.34 o 
   4  16   5       92.83       98.66      6.56 o 
   5  16   5       14.18       12.43      3.95 o 
   6  16   5       17.31       12.63      6.67 o 
   7  16   5       10.28        6.19      6.61 o 
  -7  17   5        0.00        4.32      3.66 o 
  -6  17   5        6.48        6.35      2.92 o 
  -5  17   5       54.79       41.86      4.73 o 
  -4  17   5      135.98      124.34      9.10 o 
  -3  17   5        3.55       -0.63      2.20 o 
  -2  17   5        4.19        0.80      2.14 o 
  -1  17   5       20.62       23.28      3.08 o 
   0  17   5       97.45       93.92      4.71 o 
   1  17   5      175.62      177.70      6.52 o 
   2  17   5       57.79       64.91      7.35 o 
   3  17   5        5.28        4.15      3.69 o 
   4  17   5       10.81       16.49      4.74 o 
   5  17   5        1.33       -1.58      3.53 o 
   6  17   5        0.26       -5.65      5.65 o 
   7  17   5        1.22       -5.83      5.83 o 
  -6  18   5       17.46       18.12      3.80 o 
  -5  18   5        5.90       12.38      4.12 o 
  -4  18   5       40.42       41.92      3.57 o 
  -3  18   5       31.02       38.15      3.30 o 
  -2  18   5        2.07        1.52      2.64 o 
  -1  18   5       44.02       30.94      3.44 o 
   0  18   5        7.56        7.40      2.69 o 
   1  18   5       97.88      112.11      5.58 o 
   2  18   5       68.56       69.29      5.52 o 
   3  18   5       13.14        9.76      2.98 o 
   4  18   5        2.72        0.84      3.57 o 
   5  18   5        4.33        1.30      4.91 o 
   6  18   5        2.15        2.65      6.47 o 
  -6  19   5       10.02        4.35      3.48 o 
  -5  19   5       14.35       10.31      3.04 o 
  -4  19   5       45.07       40.75      3.68 o 
  -3  19   5       39.18       43.31      3.96 o 
  -2  19   5        2.20        0.77      2.76 o 
  -1  19   5        8.41        4.98      2.86 o 
   0  19   5       23.22       29.81      5.31 o 
   1  19   5      195.38      207.67     16.86 o 
   2  19   5      184.86      207.96     14.19 o 
   3  19   5        5.77        3.73      5.39 o 
   4  19   5        9.13        8.29      4.06 o 
   5  19   5       18.12       11.53      4.42 o 
   6  19   5       20.84       16.03      7.62 o 
  -6  20   5       14.63       17.29      5.18 o 
  -5  20   5       30.34       31.62      5.13 o 
  -4  20   5        1.91        1.21      3.91 o 
  -3  20   5        9.98       12.23      2.86 o 
  -2  20   5        0.63       -0.51      2.77 o 
  -1  20   5        0.42        0.08      2.68 o 
   0  20   5        3.85        3.77      3.51 o 
   1  20   5      104.92      108.47      7.29 o 
   2  20   5       62.72       73.27      6.26 o 
   3  20   5        1.27        3.29      5.42 o 
   4  20   5        5.24        2.13      5.62 o 
   5  20   5        0.61       -1.64      3.96 o 
  -5  21   5        1.79        3.01      3.08 o 
  -4  21   5       10.95        5.72      3.07 o 
  -3  21   5       11.90       14.97      3.58 o 
  -2  21   5        9.18       11.95      3.46 o 
  -1  21   5       15.33       25.94      4.98 o 
   0  21   5        1.99       -3.50      3.50 o 
   1  21   5        5.10        5.94      4.12 o 
   2  21   5       56.55       59.07      5.95 o 
   3  21   5        7.70        8.06      6.23 o 
   4  21   5        4.33       -0.52      5.56 o 
   5  21   5       12.13       10.75      6.38 o 
  -5  22   5        5.31        4.45      3.91 o 
  -4  22   5       14.33       18.34      3.43 o 
  -3  22   5       22.23       24.97      4.15 o 
  -2  22   5        6.60        7.92      3.54 o 
  -1  22   5        0.75       -0.10      3.87 o 
   0  22   5       10.85       10.32      4.26 o 
   1  22   5        1.40        5.05      4.38 o 
   2  22   5      100.53      135.89      8.56 o 
   3  22   5       22.96       29.52      7.62 o 
   4  22   5        9.39        4.73      6.60 o 
  -4  23   5        9.52       11.71      4.21 o 
  -3  23   5        0.04       -2.79      3.41 o 
  -2  23   5        1.22       -3.94      3.94 o 
  -1  23   5       12.28        9.31      7.35 o 
   0  23   5        0.05       -4.03      4.03 o 
   1  23   5        0.11        5.32      4.49 o 
   2  23   5        7.38       11.92      8.24 o 
   3  23   5        2.91        3.48      6.34 o 
   4  23   5       24.35       18.52      7.47 o 
  -3  24   5        1.92        1.66      4.55 o 
  -2  24   5        0.21       -2.68      4.43 o 
  -1  24   5        2.15       -2.08      5.41 o 
   0  24   5        8.19        1.56      8.64 o 
   1  24   5        0.67       -1.93      4.42 o 
   2  24   5        1.05       -1.17      4.47 o 
   3  24   5        3.48       -5.22      6.54 o 
  -2  25   5        0.07       -4.44      4.44 o 
  -1  25   5        1.74        0.67      4.47 o 
   0  25   5        1.56       -2.04      4.50 o 
   1  25   5        3.23       -2.97      4.54 o 
  -9   0   6       49.20       60.38      7.76 o 
  -8   0   6        4.66       -2.64      2.64 o 
  -7   0   6      102.61       95.88      4.72 o 
  -6   0   6      299.64      292.30      7.95 o 
  -5   0   6        0.37       -0.95      1.38 o 
  -4   0   6      277.08      239.87      6.02 o 
  -3   0   6     1854.10     1898.62     46.03 o 
  -2   0   6      258.85      282.83      7.27 o 
  -1   0   6     4289.52     4102.55     95.11 o 
   0   0   6       46.82       32.35      3.18 o 
   1   0   6      138.59      105.46      4.76 o 
   4   0   6        1.38        2.18      2.26 o 
   5   0   6        0.67        4.53      2.96 o 
   6   0   6       24.59       27.16      5.06 o 
   7   0   6       85.41      100.44      8.56 o 
   8   0   6        4.92       11.90      5.39 o 
   9   0   6        0.00        2.05      5.51 o 
  -9   1   6       81.84       96.08      5.34 o 
  -8   1   6       49.60       45.21      2.99 o 
  -7   1   6       50.14       43.26      2.40 o 
  -6   1   6      964.67      884.27     14.74 o 
  -5   1   6       17.74       15.64      1.53 o 
  -4   1   6      320.51      332.60      6.09 o 
  -3   1   6       15.76       35.19      4.51 o 
  -2   1   6       53.99       61.91      1.71 o 
  -1   1   6       19.29       27.98      1.79 o 
   0   1   6     1948.63     1899.50     37.33 o 
   1   1   6     1400.87     1431.54     28.51 o 
   2   1   6        3.06        1.98      1.57 o 
   3   1   6       14.55       22.08      3.18 o 
   4   1   6        1.26        3.28      2.45 o 
   5   1   6        9.77        7.15      2.48 o 
   6   1   6       15.91        8.92      3.13 o 
   7   1   6       16.34       15.18      3.46 o 
   8   1   6        2.87        6.86      3.67 o 
   9   1   6       37.94       68.60      9.60 o 
  -9   2   6        8.19       17.21      3.39 o 
  -8   2   6       14.64       10.02      2.30 o 
  -7   2   6        0.75       -1.61      1.61 o 
  -6   2   6        7.01        7.10      1.77 o 
  -5   2   6       40.42       37.89      2.03 o 
  -4   2   6        0.25        0.49      1.12 o 
  -3   2   6        2.79       -0.34      0.90 o 
  -2   2   6      304.09      307.11      5.59 o 
  -1   2   6        5.05        8.03      0.85 o 
   0   2   6     1413.26     1422.08     24.46 o 
   1   2   6     1468.71     1384.05     27.62 o 
   2   2   6      378.80      357.37      7.84 o 
   3   2   6      466.80      493.52     13.31 o 
   4   2   6       24.31       25.12      3.86 o 
   5   2   6      273.40      272.69      9.14 o 
   6   2   6        9.21        8.94      3.07 o 
   7   2   6       10.62        7.52      4.36 o 
   8   2   6      101.91      124.00     10.93 o 
   9   2   6        9.64       10.97      5.76 o 
  -9   3   6        0.00       -2.59      2.68 o 
  -8   3   6        0.42       -0.55      2.43 o 
  -7   3   6       33.64       38.24      2.93 o 
  -6   3   6       18.81       16.60      2.75 o 
  -5   3   6       13.85       12.85      1.90 o 
  -4   3   6        2.10        4.78      1.22 o 
  -3   3   6      118.96      135.38      3.51 o 
  -2   3   6      555.26      592.88      9.27 o 
  -1   3   6      121.97      125.12      2.40 o 
   0   3   6     1374.18     1351.28     23.31 o 
   1   3   6      823.29      860.20     22.62 o 
   2   3   6       93.58       90.69      2.94 o 
   3   3   6     1201.39     1323.49     26.40 o 
   4   3   6      329.38      339.64      9.54 o 
   5   3   6       65.49       59.89      6.59 o 
   6   3   6       33.77       34.95      3.97 o 
   7   3   6        4.74        3.28      2.98 o 
   8   3   6       82.14       88.22      9.04 o 
   9   3   6       49.81       52.96      6.21 o 
  -9   4   6        9.26        4.32      3.75 o 
  -8   4   6        8.35        7.70      2.80 o 
  -7   4   6        8.55        6.94      2.11 o 
  -6   4   6       30.21       27.88      2.18 o 
  -5   4   6        0.00        0.31      2.04 o 
  -4   4   6       20.39       24.49      1.76 o 
  -3   4   6       77.32       78.08      2.86 o 
  -2   4   6       11.93        3.18      0.86 o 
  -1   4   6      476.96      526.82      8.27 o 
   0   4   6      531.15      539.44      9.48 o 
   1   4   6      879.80      834.34     16.96 o 
   2   4   6      565.69      573.49     10.31 o 
   3   4   6      136.43      130.68      4.39 o 
   4   4   6       15.11       16.70      1.60 o 
   5   4   6        2.46        3.79      2.26 o 
   6   4   6      139.23      140.18      6.87 o 
   7   4   6       13.12       17.96      3.77 o 
   8   4   6       28.08       25.49      4.57 o 
   9   4   6       15.42       18.99      4.79 o 
  -9   5   6        0.34       -3.13      3.67 o 
  -8   5   6       16.18       16.45      3.06 o 
  -7   5   6        2.50        4.23      1.86 o 
  -6   5   6      260.91      238.05      5.58 o 
  -5   5   6      455.04      416.37      7.10 o 
  -4   5   6       14.62       16.21      1.45 o 
  -3   5   6      188.88      186.29      3.57 o 
  -2   5   6     3359.42     3287.00     41.40 o 
  -1   5   6     1495.61     1522.12     20.82 o 
   0   5   6       45.32       34.12      1.20 o 
   1   5   6       71.82       60.85      3.32 o 
   2   5   6       63.81       50.26      1.72 o 
   3   5   6      392.80      412.67      8.02 o 
   4   5   6       59.74       78.11      2.92 o 
   5   5   6      219.92      207.15      9.07 o 
   6   5   6        0.16        4.09      5.75 o 
   7   5   6        6.06        4.96      3.18 o 
   8   5   6      175.39      177.24      8.70 o 
   9   5   6       70.15       68.42      6.64 o 
  -9   6   6        0.08       -0.87      3.56 o 
  -8   6   6       11.11        7.03      3.36 o 
  -7   6   6       57.99       51.23      3.01 o 
  -6   6   6       29.70       30.19      2.32 o 
  -5   6   6     1720.69     1650.10     26.09 o 
  -4   6   6     2091.32     2010.99     31.21 o 
  -3   6   6      106.09       91.03      2.34 o 
  -2   6   6      499.32      534.15      8.10 o 
  -1   6   6    10278.64     9909.54    160.42 o 
   0   6   6      359.10      355.32      5.47 o 
   1   6   6      801.37      784.60     12.23 o 
   2   6   6      151.14      137.64      3.02 o 
   3   6   6      322.25      376.73      7.56 o 
   4   6   6      219.27      242.69      5.61 o 
   5   6   6       30.87       34.52      3.68 o 
   6   6   6       41.18       41.79      4.36 o 
   7   6   6       30.32       33.82      4.45 o 
   8   6   6       73.66       82.27      6.60 o 
   9   6   6        7.29        7.01      4.17 o 
  -9   7   6        0.44       -3.45      3.45 o 
  -8   7   6        2.78       -0.27      2.73 o 
  -7   7   6       11.35       14.62      2.60 o 
  -6   7   6       33.45       32.36      2.42 o 
  -5   7   6      577.42      521.61      9.59 o 
  -4   7   6       44.59       43.15      2.62 o 
  -3   7   6       24.20       36.69      3.11 o 
  -2   7   6     1189.12     1190.73     18.54 o 
  -1   7   6       62.25      104.13      7.06 o 
   0   7   6      172.74      161.41      2.79 o 
   1   7   6      333.88      330.60      5.80 o 
   2   7   6       50.44       48.84      1.92 o 
   3   7   6      526.99      533.40      8.98 o 
   4   7   6       58.54       58.51      3.30 o 
   5   7   6      131.62      145.94      6.62 o 
   6   7   6        5.48        7.27      3.06 o 
   7   7   6       23.14       21.34      4.54 o 
   8   7   6        2.70        7.75      3.77 o 
  -9   8   6        7.50       12.38      6.62 o 
  -8   8   6        0.36        6.24      2.88 o 
  -7   8   6        5.17        8.43      2.07 o 
  -6   8   6        0.46       -1.35      1.62 o 
  -5   8   6      132.45      137.71      4.19 o 
  -4   8   6      107.31       92.60      4.27 o 
  -3   8   6      514.48      493.48     14.12 o 
  -2   8   6       36.46       40.78      2.42 o 
  -1   8   6      850.64      784.45     13.90 o 
   0   8   6        4.17        7.43      0.92 o 
   1   8   6      181.97      205.19      3.77 o 
   2   8   6       67.74       77.04      2.82 o 
   3   8   6       46.71       55.58      2.25 o 
   4   8   6       48.04       41.82      2.85 o 
   5   8   6      123.07      121.14      6.22 o 
   6   8   6      106.91      100.39      6.25 o 
   7   8   6        5.78        9.28      3.49 o 
   8   8   6       12.77       14.93      6.05 o 
  -9   9   6        0.86        5.57      6.21 o 
  -8   9   6       15.57       19.38      3.48 o 
  -7   9   6        0.67        1.54      2.26 o 
  -6   9   6       18.50       19.16      2.21 o 
  -5   9   6       39.78       44.69      2.69 o 
  -4   9   6        9.97       12.99      1.88 o 
  -3   9   6      126.04      128.60      5.74 o 
  -2   9   6      163.06      156.48      4.96 o 
  -1   9   6        1.89        3.53      1.44 o 
   0   9   6       19.51       19.85      1.14 o 
   1   9   6      210.72      207.76      3.91 o 
   2   9   6      202.92      212.56      5.03 o 
   3   9   6       43.45       47.58      2.75 o 
   4   9   6       92.84       99.20      4.23 o 
   5   9   6        1.48       -2.26      2.79 o 
   6   9   6        4.41        8.72      3.26 o 
   7   9   6       15.90       15.27      3.87 o 
   8   9   6       21.15       14.18      6.30 o 
  -8  10   6        8.89       10.75      3.29 o 
  -7  10   6       39.09       43.91      2.96 o 
  -6  10   6        3.98        2.38      1.87 o 
  -5  10   6      335.98      333.32      7.00 o 
  -4  10   6      364.84      344.89      8.84 o 
  -3  10   6        5.54        1.49      2.93 o 
  -2  10   6        4.96        5.86      1.69 o 
  -1  10   6      828.36      784.23     16.58 o 
   0  10   6      804.40      814.09     12.01 o 
   1  10   6        1.93        1.96      1.03 o 
   2  10   6        0.45        0.21      0.99 o 
   3  10   6       18.55       16.32      1.59 o 
   4  10   6        0.86       -0.91      1.74 o 
   5  10   6       11.85        7.29      2.27 o 
   6  10   6        0.37        5.03      3.17 o 
   7  10   6       18.84       20.53      4.19 o 
   8  10   6        0.63        6.69      6.06 o 
  -8  11   6        4.75       10.00      3.82 o 
  -7  11   6       14.44       18.25      2.70 o 
  -6  11   6        1.92       -1.06      1.80 o 
  -5  11   6        0.55        0.90      1.68 o 
  -4  11   6       21.02       26.35      2.47 o 
  -3  11   6       20.91       16.32      3.01 o 
  -2  11   6        0.14        1.28      1.91 o 
  -1  11   6      128.60      149.86      6.23 o 
   0  11   6      401.76      412.51      7.42 o 
   1  11   6        1.16        0.94      1.03 o 
   2  11   6        0.63        0.68      1.11 o 
   3  11   6        3.81        1.82      1.50 o 
   4  11   6       11.01        7.46      2.17 o 
   5  11   6        3.07        0.02      2.14 o 
   6  11   6        0.36        7.14      5.05 o 
   7  11   6       35.23       32.51      7.26 o 
   8  11   6       46.28       55.89      9.41 o 
  -8  12   6        1.75       -1.40      2.87 o 
  -7  12   6       13.39        9.63      3.63 o 
  -6  12   6       11.90       12.98      2.48 o 
  -5  12   6        1.01        0.04      1.98 o 
  -4  12   6       18.17       20.72      3.25 o 
  -3  12   6       55.49       46.19      2.81 o 
  -2  12   6       49.76       46.55      3.19 o 
  -1  12   6       50.54       43.79      3.05 o 
   0  12   6      153.16      140.85      4.44 o 
   1  12   6      134.21      124.64      3.23 o 
   2  12   6        0.31       -1.20      1.20 o 
   3  12   6       64.54       67.32      3.14 o 
   4  12   6       60.69       57.29      3.71 o 
   5  12   6       18.18       13.02      2.66 o 
   6  12   6      157.58      180.94     12.33 o 
   7  12   6       64.37       59.31      8.74 o 
   8  12   6        5.11        5.95      6.59 o 
  -8  13   6        0.41       -1.59      2.95 o 
  -7  13   6        3.72        4.39      2.87 o 
  -6  13   6      139.47      132.25      8.85 o 
  -5  13   6       53.88       60.55      3.61 o 
  -4  13   6      307.40      262.14      6.79 o 
  -3  13   6      143.14      118.05      4.31 o 
  -2  13   6      132.17      135.41      4.30 o 
  -1  13   6      328.84      314.39      8.43 o 
   0  13   6     3087.73     2795.43     47.83 o 
   1  13   6     1001.52      969.39     14.43 o 
   2  13   6       45.95       40.74      2.38 o 
   3  13   6       19.45       17.63      1.96 o 
   4  13   6      136.41      135.11      5.54 o 
   5  13   6       47.68       48.57      3.81 o 
   6  13   6        0.34        3.86      5.03 o 
   7  13   6       61.42       64.79      9.29 o 
  -8  14   6        9.46       12.11      4.60 o 
  -7  14   6       10.96       12.83      3.28 o 
  -6  14   6       19.95       23.41      2.96 o 
  -5  14   6       52.77       50.19      3.47 o 
  -4  14   6       19.73       25.38      2.72 o 
  -3  14   6      230.37      197.55      5.72 o 
  -2  14   6        3.32        5.34      3.16 o 
  -1  14   6       12.32        8.32      4.75 o 
   0  14   6     1749.54     1644.36     29.09 o 
   1  14   6     1232.34     1211.83     18.23 o 
   2  14   6       53.79       58.37      2.80 o 
   3  14   6        1.02        0.27      1.63 o 
   4  14   6       93.80       78.02      3.85 o 
   5  14   6        3.73        2.23      4.17 o 
   6  14   6       22.48       26.29      6.71 o 
   7  14   6       47.27       51.19      8.97 o 
  -7  15   6        2.65        7.19      3.24 o 
  -6  15   6       30.55       32.04      3.37 o 
  -5  15   6      118.95      130.30      5.39 o 
  -4  15   6       12.87       13.17      2.47 o 
  -3  15   6      119.78      104.40      4.59 o 
  -2  15   6       47.91       49.23      4.91 o 
  -1  15   6        1.31       -0.61      2.19 o 
   0  15   6     1114.94     1112.84     23.93 o 
   1  15   6      354.49      359.07     14.62 o 
   2  15   6       18.46       16.75      3.73 o 
   3  15   6        2.96        1.27      1.97 o 
   4  15   6        1.85       -0.41      2.96 o 
   5  15   6       25.45       19.84      3.99 o 
   6  15   6        6.60        7.29      5.82 o 
   7  15   6        5.49        3.43      6.05 o 
  -7  16   6        3.21        6.36      5.68 o 
  -6  16   6       18.60       24.94      4.48 o 
  -5  16   6       23.81       29.02      3.16 o 
  -4  16   6        8.31       13.02      2.61 o 
  -3  16   6        2.48        3.62      2.23 o 
  -2  16   6        1.01        3.38      2.42 o 
  -1  16   6       58.66       56.18      3.93 o 
   0  16   6      122.36      117.97      5.64 o 
   1  16   6       86.05       82.83      4.64 o 
   2  16   6       65.86       75.14      3.83 o 
   3  16   6       10.37        6.37      2.22 o 
   4  16   6        0.08        3.07      3.23 o 
   5  16   6        0.03       -2.70      3.27 o 
   6  16   6        0.13       -4.90      5.07 o 
   7  16   6        5.81       -0.70      6.13 o 
  -7  17   6        4.35        4.97      4.47 o 
  -6  17   6        9.21       16.21      3.18 o 
  -5  17   6        5.18        3.18      2.64 o 
  -4  17   6        2.92        3.10      2.45 o 
  -3  17   6        3.25        6.24      2.36 o 
  -2  17   6        0.82        1.57      3.18 o 
  -1  17   6        1.90        0.87      2.36 o 
   0  17   6        9.19       11.31      2.75 o 
   1  17   6       12.43       17.03      3.63 o 
   2  17   6       21.53       28.34      3.32 o 
   3  17   6       77.15       75.62      5.63 o 
   4  17   6       25.12       21.35      5.41 o 
   5  17   6        2.98       -2.28      3.49 o 
   6  17   6        6.86        3.71      5.87 o 
  -6  18   6        0.98        0.34      2.83 o 
  -5  18   6       51.43       48.68      4.17 o 
  -4  18   6       76.55       65.27      4.07 o 
  -3  18   6       24.32       22.74      2.89 o 
  -2  18   6        2.81        2.19      2.63 o 
  -1  18   6       21.25       18.42      3.09 o 
   0  18   6        0.21       -0.05      2.57 o 
   1  18   6        0.00        1.45      2.66 o 
   2  18   6       19.34       29.05      4.35 o 
   3  18   6       12.71        0.53      4.86 o 
   4  18   6        0.59       -1.12      4.63 o 
   5  18   6        5.42        0.77      3.87 o 
   6  18   6       15.21       11.59      6.47 o 
  -6  19   6        0.39       -1.00      2.86 o 
  -5  19   6       32.90       40.31      3.85 o 
  -4  19   6      108.82      117.33      5.18 o 
  -3  19   6       16.91       12.43      2.72 o 
  -2  19   6       21.80       24.21      4.99 o 
  -1  19   6        0.73       -3.10      3.30 o 
   0  19   6      111.99      113.06      9.55 o 
   1  19   6       18.01       18.75      6.21 o 
   2  19   6       73.87       96.28      6.94 o 
   3  19   6        6.05        2.52      5.50 o 
   4  19   6       35.69       26.24      6.74 o 
   5  19   6        0.36       -4.08      4.08 o 
   6  19   6        0.18        5.14      6.49 o 
  -5  20   6       49.86       54.66      4.33 o 
  -4  20   6       43.47       45.25      3.86 o 
  -3  20   6       20.20       24.31      4.31 o 
  -2  20   6        7.39        7.75      3.13 o 
  -1  20   6        2.73        3.95      2.98 o 
   0  20   6        2.32        4.87      2.98 o 
   1  20   6       10.28        9.50      5.28 o 
   2  20   6       27.69       25.59      4.91 o 
   3  20   6       43.42       34.23      7.27 o 
   4  20   6        1.07       -3.94      5.30 o 
   5  20   6        3.40       -1.37      5.54 o 
  -5  21   6       36.97       43.27      5.00 o 
  -4  21   6        9.33       11.89      3.19 o 
  -3  21   6        0.02        0.16      3.31 o 
  -2  21   6        0.46        5.95      3.20 o 
  -1  21   6       17.37       17.94      3.55 o 
   0  21   6        1.92        0.85      5.94 o 
   1  21   6        7.53        3.48      4.18 o 
   2  21   6        2.58        7.41      4.33 o 
   3  21   6        5.42        5.69      5.98 o 
   4  21   6        0.55       -5.41      5.41 o 
   5  21   6       52.85       45.98      8.10 o 
  -4  22   6        5.27        5.49      3.87 o 
  -3  22   6        9.58        5.41      3.74 o 
  -2  22   6       27.21       30.80      4.14 o 
  -1  22   6        0.11       -4.96      4.96 o 
   0  22   6       11.96       10.22      4.31 o 
   1  22   6       32.33       35.48      7.82 o 
   2  22   6       53.77       56.76     11.02 o 
   3  22   6        3.31        9.59      6.47 o 
   4  22   6        0.83       -5.88      5.88 o 
  -4  23   6       16.10       11.08      4.26 o 
  -3  23   6        3.23       -1.86      3.69 o 
  -2  23   6       22.46       16.81      4.77 o 
  -1  23   6        0.74       -2.00      4.07 o 
   0  23   6        3.75       -3.66      4.19 o 
   1  23   6        0.24        0.01      5.64 o 
   2  23   6        0.83       -0.88      5.99 o 
   3  23   6        0.02       -5.41      6.33 o 
  -3  24   6       23.47       28.90      5.61 o 
  -2  24   6        1.59        1.52      4.52 o 
  -1  24   6       25.24       33.15      5.56 o 
   0  24   6        4.35       -4.27      4.27 o 
   1  24   6        0.12       -0.97      4.39 o 
   2  24   6        4.07       -1.54      6.44 o 
  -1  25   6        3.85        8.11      4.92 o 
   0  25   6        0.01       -0.12      4.51 o 
   1  25   6        0.40       -4.36      4.36 o 
  -9   1   7       20.69       28.84      4.41 o 
  -8   1   7        1.45        1.50      1.85 o 
  -7   1   7        1.87        1.38      1.51 o 
  -6   1   7       31.90       35.76      2.13 o 
  -5   1   7        0.01       -1.14      1.14 o 
  -4   1   7      123.14      109.66      3.52 o 
  -3   1   7      667.83      615.29      9.02 o 
  -2   1   7       58.52       50.46      2.73 o 
  -1   1   7        0.93        1.74      0.70 o 
   0   1   7     2051.91     1945.40     47.59 o 
   1   1   7      188.61      187.14      3.93 o 
   2   1   7      795.00      745.93     18.60 o 
   3   1   7      227.09      226.23     10.29 o 
   4   1   7       76.41       65.84      5.94 o 
   5   1   7      135.06      125.24     12.79 o 
   6   1   7       11.55        3.74      2.55 o 
   7   1   7       92.99       97.56      6.10 o 
   8   1   7       87.02       87.18      7.00 o 
   9   1   7        0.71       -1.76      4.05 o 
  -9   2   7        7.03        6.58      2.95 o 
  -8   2   7       68.07       69.07      3.44 o 
  -7   2   7      128.05      103.60      3.46 o 
  -6   2   7      580.05      507.79      9.33 o 
  -5   2   7      155.54      131.79      3.62 o 
  -4   2   7        0.33        1.58      1.22 o 
  -3   2   7      144.06      159.57      3.41 o 
  -2   2   7       17.92       20.27      1.21 o 
  -1   2   7      792.38      766.88     15.29 o 
   0   2   7      475.86      502.92     10.61 o 
   1   2   7     1570.31     1669.11     33.29 o 
   2   2   7       56.07       79.67      5.92 o 
   3   2   7        0.73        3.46      1.55 o 
   4   2   7       79.40       75.53      6.32 o 
   5   2   7       93.68       82.50      5.04 o 
   6   2   7       21.63       23.30      3.46 o 
   7   2   7        0.30        2.56      2.94 o 
   8   2   7       72.45       81.89      6.67 o 
   9   2   7       20.49       18.35      4.83 o 
  -9   3   7        5.08        1.08      2.82 o 
  -8   3   7       47.90       63.94      3.33 o 
  -7   3   7       88.19       79.06      3.94 o 
  -6   3   7      533.54      497.64      9.16 o 
  -5   3   7        0.17       -1.36      1.36 o 
  -4   3   7      671.66      658.07     12.38 o 
  -3   3   7      132.63      151.20      2.96 o 
  -2   3   7        2.56        2.51      0.79 o 
  -1   3   7       15.69       15.02      0.89 o 
   0   3   7      262.30      324.17      6.87 o 
   1   3   7     7137.62     7014.44    168.78 o 
   2   3   7      215.00      219.07      5.44 o 
   3   3   7      795.41      828.54     17.13 o 
   4   3   7       62.81       52.72      5.44 o 
   5   3   7       98.28      127.98     10.60 o 
   6   3   7        0.45        0.27      2.61 o 
   7   3   7       27.37       26.72      4.16 o 
   8   3   7        0.34        2.17      3.66 o 
   9   3   7        8.75        7.27      4.32 o 
  -9   4   7       63.40       73.44      5.56 o 
  -8   4   7        6.41        1.45      2.59 o 
  -7   4   7      210.76      198.94      5.92 o 
  -6   4   7        8.26        3.02      2.67 o 
  -5   4   7       84.06       83.69      3.12 o 
  -4   4   7        8.38        9.13      1.88 o 
  -3   4   7      110.34      107.96      2.44 o 
  -2   4   7      349.16      383.05      7.20 o 
  -1   4   7     2611.49     2629.59     31.11 o 
   0   4   7     1361.39     1485.01     29.52 o 
   1   4   7     2139.24     2195.73     43.30 o 
   2   4   7      549.91      608.71     10.97 o 
   3   4   7      346.17      345.37      6.93 o 
   4   4   7       95.79       91.91      3.51 o 
   5   4   7      363.68      376.30     11.71 o 
   6   4   7      446.76      420.59     13.32 o 
   7   4   7      123.30      113.38      6.65 o 
   8   4   7       62.59       68.52      6.32 o 
   9   4   7        2.05        0.45      6.47 o 
  -9   5   7        6.69       -0.86      6.14 o 
  -8   5   7        1.50       -3.31      3.31 o 
  -7   5   7       14.64       22.16      2.35 o 
  -6   5   7        9.58        9.14      1.93 o 
  -5   5   7      728.32      700.88     12.13 o 
  -4   5   7       42.93       35.13      1.97 o 
  -3   5   7     1668.53     1741.21     24.11 o 
  -2   5   7       44.05       43.81      2.02 o 
  -1   5   7     1412.75     1367.17     16.53 o 
   0   5   7     2556.87     2556.78     42.52 o 
   1   5   7      652.67      699.71     14.60 o 
   2   5   7       29.61       42.96      1.68 o 
   3   5   7       14.49       14.36      1.45 o 
   4   5   7       65.78       62.86      3.21 o 
   5   5   7       10.26       23.29      3.33 o 
   6   5   7       78.81       79.62      5.85 o 
   7   5   7       13.47       15.33      7.32 o 
   8   5   7       43.66       51.85      8.97 o 
   9   5   7       13.05        6.49      4.22 o 
  -9   6   7       70.54       66.54      8.35 o 
  -8   6   7        4.37        5.93      2.79 o 
  -7   6   7      216.88      201.45      5.40 o 
  -6   6   7        0.10       -1.23      1.58 o 
  -5   6   7      744.43      716.12     12.40 o 
  -4   6   7       25.06       30.62      2.34 o 
  -3   6   7     1334.65     1293.68     18.19 o 
  -2   6   7      932.10      950.14     16.41 o 
  -1   6   7     4262.46     4540.43     61.56 o 
   0   6   7      770.44      835.87     11.01 o 
   1   6   7       15.12       15.84      1.99 o 
   2   6   7        3.93        3.71      0.82 o 
   3   6   7      650.36      659.95     12.19 o 
   4   6   7      154.98      176.74      5.38 o 
   5   6   7      115.00      105.14      5.78 o 
   6   6   7       25.56       20.14      3.55 o 
   7   6   7        0.04        1.90      3.01 o 
   8   6   7        0.65        3.05      3.57 o 
  -9   7   7        4.97       -1.06      5.83 o 
  -8   7   7        0.70       -3.07      3.07 o 
  -7   7   7       16.19       16.82      2.44 o 
  -6   7   7       24.90       20.14      2.17 o 
  -5   7   7      205.36      199.39      4.99 o 
  -4   7   7       18.62       16.57      2.01 o 
  -3   7   7      174.04      165.59      5.42 o 
  -2   7   7       60.17       57.13      2.41 o 
  -1   7   7      527.03      537.05      7.48 o 
   0   7   7      266.49      261.70      4.05 o 
   1   7   7      168.86      141.12      3.17 o 
   2   7   7       48.93       49.85      1.91 o 
   3   7   7       13.87       15.88      1.62 o 
   4   7   7       40.22       42.89      3.06 o 
   5   7   7       72.28       69.17      5.25 o 
   6   7   7       36.09       31.69      4.15 o 
   7   7   7       67.02       69.52      5.79 o 
   8   7   7       34.32       29.06      7.47 o 
  -9   8   7        0.20       -0.60      5.81 o 
  -8   8   7        1.12       -1.21      2.75 o 
  -7   8   7       32.53       35.15      2.75 o 
  -6   8   7        8.11        4.09      1.90 o 
  -5   8   7       31.39       31.48      2.38 o 
  -4   8   7      288.07      252.50      6.35 o 
  -3   8   7      139.01      129.43      9.58 o 
  -2   8   7       19.37       24.10      1.80 o 
  -1   8   7       47.14       66.45      2.28 o 
   0   8   7      308.51      268.47      4.22 o 
   1   8   7      269.33      239.40      3.91 o 
   2   8   7      182.01      172.91      4.36 o 
   3   8   7       71.59       84.79      4.06 o 
   4   8   7       20.95       14.91      2.16 o 
   5   8   7        3.22        0.61      2.50 o 
   6   8   7       20.44       20.02      3.70 o 
   7   8   7       13.60       15.06      3.78 o 
   8   8   7       15.35       19.49      4.42 o 
  -8   9   7       39.32       44.20      4.25 o 
  -7   9   7       56.28       57.82      3.27 o 
  -6   9   7      142.49      139.58      4.40 o 
  -5   9   7      287.15      262.14      5.97 o 
  -4   9   7      372.71      333.38      6.77 o 
  -3   9   7       49.52       48.92      3.86 o 
  -2   9   7       11.43       11.98      1.91 o 
  -1   9   7       18.90       19.02      1.53 o 
   0   9   7       30.40       37.05      1.49 o 
   1   9   7       36.06       40.00      1.56 o 
   2   9   7       33.63       37.38      2.19 o 
   3   9   7      293.67      278.51      8.19 o 
   4   9   7       78.54       74.46      3.99 o 
   5   9   7        2.02        0.56      2.54 o 
   6   9   7       17.25       15.92      3.67 o 
   7   9   7       29.16       31.13      4.63 o 
   8   9   7        0.51        0.42      5.49 o 
  -8  10   7        0.09        1.65      2.91 o 
  -7  10   7        0.35        0.29      1.98 o 
  -6  10   7        1.79       -0.11      1.79 o 
  -5  10   7      100.78       99.15      3.66 o 
  -4  10   7      316.19      310.50      6.55 o 
  -3  10   7        0.25       -1.17      2.15 o 
  -2  10   7        0.68        0.40      1.45 o 
  -1  10   7       56.07       51.95      3.63 o 
   0  10   7       24.00       29.21      1.54 o 
   1  10   7       18.33       19.15      1.38 o 
   2  10   7       19.92       24.01      1.55 o 
   3  10   7      115.18      119.14      4.62 o 
   4  10   7       65.08       74.34      4.05 o 
   5  10   7        3.95        4.60      4.10 o 
   6  10   7        3.13        5.09      3.16 o 
   7  10   7       13.64       13.47      4.23 o 
   8  10   7       40.73       38.92      7.83 o 
  -8  11   7        7.49        5.85      3.06 o 
  -7  11   7        1.18       -1.52      1.94 o 
  -6  11   7       92.21       83.69      3.69 o 
  -5  11   7        1.32        2.32      1.91 o 
  -4  11   7      958.49      883.20     14.99 o 
  -3  11   7      343.87      308.36      8.07 o 
  -2  11   7      762.08      714.43     19.47 o 
  -1  11   7       16.93       15.27      2.11 o 
   0  11   7     1205.19     1179.44     17.00 o 
   1  11   7       21.19       13.91      1.35 o 
   2  11   7      508.01      502.01      8.93 o 
   3  11   7        1.81        0.48      2.42 o 
   4  11   7        1.25        2.75      2.34 o 
   5  11   7       23.00       15.33      4.25 o 
   6  11   7       13.62       16.31      3.73 o 
   7  11   7        0.10        1.63      5.18 o 
   8  11   7        8.15       20.05      7.44 o 
  -8  12   7        1.16        0.56      2.87 o 
  -7  12   7        0.31        0.41      2.57 o 
  -6  12   7       36.39       35.07      3.05 o 
  -5  12   7       12.92       10.51      2.23 o 
  -4  12   7      707.88      703.55     13.85 o 
  -3  12   7      391.71      364.99      8.12 o 
  -2  12   7       68.60       68.20      3.87 o 
  -1  12   7       33.25       33.89      7.76 o 
   0  12   7     1141.68     1078.03     19.58 o 
   1  12   7      168.58      158.59      4.10 o 
   2  12   7       98.98       83.66      3.76 o 
   3  12   7       33.76       32.35      2.96 o 
   4  12   7      192.69      164.16      5.87 o 
   5  12   7       73.06       68.52      5.54 o 
   6  12   7      124.75      121.26      7.18 o 
   7  12   7       17.92       19.58      6.83 o 
   8  12   7       11.17       12.83      7.14 o 
  -8  13   7        2.28        0.23      3.90 o 
  -7  13   7        0.01        0.44      2.40 o 
  -6  13   7       28.59       36.23      3.21 o 
  -5  13   7       23.05       22.60      3.05 o 
  -4  13   7      288.17      307.07      9.46 o 
  -3  13   7       73.54      103.09      5.23 o 
  -2  13   7       22.15       20.32      2.70 o 
  -1  13   7       53.44       49.52      4.06 o 
   0  13   7       35.78       32.40      3.09 o 
   1  13   7       19.56       21.27      2.30 o 
   2  13   7       10.64        6.63      1.73 o 
   3  13   7      159.78      154.35      6.76 o 
   4  13   7       84.39       63.71      5.29 o 
   5  13   7       21.24       15.66      5.72 o 
   6  13   7        5.31       11.42      5.44 o 
   7  13   7        4.54       10.09      6.29 o 
  -7  14   7        6.83       10.56      3.54 o 
  -6  14   7       10.16       10.02      2.66 o 
  -5  14   7        3.75        3.56      2.31 o 
  -4  14   7      542.34      520.35     11.05 o 
  -3  14   7      421.52      421.32      9.30 o 
  -2  14   7        2.68       -1.58      2.08 o 
  -1  14   7      230.24      219.88     13.17 o 
   0  14   7      396.76      416.68     10.69 o 
   1  14   7       87.11      110.70      7.17 o 
   2  14   7        6.70        8.45      2.25 o 
   3  14   7       62.95       67.51      3.60 o 
   4  14   7        0.69       -0.65      2.89 o 
   5  14   7        0.06       -1.80      4.86 o 
   6  14   7       81.90       75.54      9.26 o 
   7  14   7       29.19       31.33      7.81 o 
  -7  15   7       22.34       24.51      3.84 o 
  -6  15   7      134.60      147.16      5.55 o 
  -5  15   7        1.71       12.45      2.63 o 
  -4  15   7       84.21       88.95      4.91 o 
  -3  15   7      140.22      136.35      5.72 o 
  -2  15   7       58.48       47.70      3.69 o 
  -1  15   7        7.53        7.88      2.39 o 
   0  15   7      103.48      104.33      5.07 o 
   1  15   7       74.89       77.26      3.90 o 
   2  15   7        1.90       -0.96      2.72 o 
   3  15   7        6.35        6.02      2.20 o 
   4  15   7       50.88       50.12      3.42 o 
   5  15   7       18.52       17.33      6.16 o 
   6  15   7        9.31        8.55      5.78 o 
   7  15   7        6.95        8.76      6.71 o 
  -7  16   7       12.63        9.66      3.49 o 
  -6  16   7        0.20        1.99      2.65 o 
  -5  16   7        2.78        6.91      2.54 o 
  -4  16   7        8.47       16.15      2.66 o 
  -3  16   7        0.64        2.69      2.18 o 
  -2  16   7        1.43       -0.34      2.35 o 
  -1  16   7       11.11       11.88      2.58 o 
   0  16   7       69.50       70.86      4.38 o 
   1  16   7       80.32       84.12      4.82 o 
   2  16   7      121.64      147.19      5.24 o 
   3  16   7       20.40       15.07      2.56 o 
   4  16   7        7.97        6.65      3.41 o 
   5  16   7        8.94        7.48      3.60 o 
   6  16   7        4.56       -0.04      5.48 o 
   7  16   7        2.77        2.79      5.97 o 
  -7  17   7        0.00       -0.36      6.81 o 
  -6  17   7        0.60        0.53      3.02 o 
  -5  17   7        6.47        5.69      2.70 o 
  -4  17   7       13.37       17.40      3.03 o 
  -3  17   7       12.59       14.31      2.60 o 
  -2  17   7       38.30       35.79      3.65 o 
  -1  17   7       24.62       23.22      3.16 o 
   0  17   7        4.08        2.39      2.45 o 
   1  17   7        0.01        1.88      2.50 o 
   2  17   7       25.88       24.08      2.86 o 
   3  17   7       53.42       48.03      6.93 o 
   4  17   7        4.71        2.86      3.48 o 
   5  17   7        5.75       -3.52      4.87 o 
   6  17   7       11.44        0.27      5.81 o 
  -6  18   7        0.78        5.98      2.90 o 
  -5  18   7        1.35        1.04      2.72 o 
  -4  18   7        1.68        4.74      3.21 o 
  -3  18   7        1.58        2.35      2.85 o 
  -2  18   7       27.24       24.96      3.37 o 
  -1  18   7       15.02       19.09      3.09 o 
   0  18   7        3.24        3.12      2.87 o 
   1  18   7       70.67       72.21      8.15 o 
   2  18   7        0.50       -0.28      2.67 o 
   3  18   7        1.22        1.88      5.05 o 
   4  18   7       22.13       17.12      4.14 o 
   5  18   7        4.79        2.20      7.35 o 
   6  18   7        5.31       14.76      6.56 o 
  -6  19   7        7.92        0.97      3.67 o 
  -5  19   7       30.62       29.81      4.52 o 
  -4  19   7        0.88        5.88      2.78 o 
  -3  19   7        1.22        2.46      3.04 o 
  -2  19   7        0.12       -2.56      2.74 o 
  -1  19   7        0.03        0.39      2.66 o 
   0  19   7        3.80       12.50      3.09 o 
   1  19   7        2.71        3.26      4.64 o 
   2  19   7        8.26        9.57      5.46 o 
   3  19   7        0.12        4.36      5.28 o 
   4  19   7        0.61       -5.01      5.14 o 
   5  19   7        4.60       -0.80      3.71 o 
  -5  20   7        0.40        1.95      3.04 o 
  -4  20   7       14.05       16.30      3.18 o 
  -3  20   7        5.78        2.28      3.19 o 
  -2  20   7        0.14       -0.30      2.93 o 
  -1  20   7       16.53       22.13      3.75 o 
   0  20   7        6.35        4.51      2.97 o 
   1  20   7      143.70      156.71      8.41 o 
   2  20   7       46.44       52.92      5.67 o 
   3  20   7        0.96       -1.83      5.50 o 
   4  20   7        7.36        3.82      5.62 o 
   5  20   7       54.12       46.44      8.05 o 
  -5  21   7       10.38       12.41      4.25 o 
  -4  21   7        3.94        0.22      3.51 o 
  -3  21   7        4.62        7.10      3.59 o 
  -2  21   7        1.18       -1.73      4.48 o 
  -1  21   7        4.03        5.83      3.14 o 
   0  21   7        6.97        3.92      3.38 o 
   1  21   7        3.14        6.71      6.88 o 
   2  21   7       15.69       23.31      7.17 o 
   3  21   7        7.25        7.84      6.08 o 
   4  21   7        1.30       -5.16      5.74 o 
  -4  22   7        1.43        6.22      3.85 o 
  -3  22   7        4.70        4.18      3.65 o 
  -2  22   7        4.22        6.13      3.52 o 
  -1  22   7        5.81        8.21      3.53 o 
   0  22   7        1.72       -1.94      4.05 o 
   1  22   7      104.67      100.05     20.47 o 
   2  22   7       11.00        5.02      6.54 o 
   3  22   7       47.30       32.11      7.61 o 
   4  22   7        0.51       -6.22      6.22 o 
  -3  23   7       18.10       13.06      4.08 o 
  -2  23   7        0.22        2.51      3.60 o 
  -1  23   7       21.30       20.53      5.07 o 
   0  23   7        2.60        2.98      4.44 o 
   1  23   7        0.10       -4.01      4.01 o 
   2  23   7        3.70       -0.84      6.11 o 
   3  23   7        0.82       -6.10      6.10 o 
  -2  24   7        4.46       -4.39      4.39 o 
  -1  24   7        2.71        0.92      4.61 o 
   0  24   7        0.02       -3.91      3.91 o 
   1  24   7        0.74       -4.26      4.26 o 
   2  24   7        0.08       -6.16      6.16 o 
  -1  25   7        9.47       -0.15      5.18 o 
   0  25   7        0.16       -3.05      7.73 o 
  -9   0   8        1.04       -3.02      4.34 o 
  -8   0   8        3.55        6.47      3.12 o 
  -7   0   8       23.08       22.77      2.88 o 
  -6   0   8      214.73      216.65     11.05 o 
  -5   0   8       81.52       62.93      3.26 o 
  -4   0   8      691.57      659.85     17.67 o 
  -3   0   8      307.77      300.44      6.84 o 
  -2   0   8     2956.98     2761.43     66.28 o 
  -1   0   8     1495.89     1401.64     34.26 o 
   0   0   8     1905.14     1768.87     59.43 o 
   1   0   8     1439.16     1364.66     33.26 o 
   2   0   8     2057.40     1891.70     64.07 o 
   5   0   8      101.87      117.67      8.09 o 
   6   0   8       12.10       10.43      4.38 o 
   7   0   8       78.14       91.02      9.33 o 
   8   0   8       61.57       51.30      8.05 o 
   9   0   8        0.69        5.56      6.29 o 
  -9   1   8       56.22       61.69      7.18 o 
  -8   1   8        0.04        2.00      1.84 o 
  -7   1   8       19.99       19.77      1.92 o 
  -6   1   8      242.92      211.78      4.64 o 
  -5   1   8       25.50       32.17      1.74 o 
  -4   1   8       59.60       61.04      2.85 o 
  -3   1   8       25.99       29.87      1.18 o 
  -2   1   8       47.79       56.23      2.62 o 
  -1   1   8       55.48       57.10      4.23 o 
   0   1   8      268.06      330.07     13.04 o 
   1   1   8      358.54      343.74      6.12 o 
   2   1   8      151.55      168.82      4.46 o 
   3   1   8       81.03       82.64      5.83 o 
   5   1   8        3.01        4.63      5.52 o 
   6   1   8       17.98       12.17      3.15 o 
   7   1   8       38.87       49.02      8.56 o 
   8   1   8        9.19       12.61      4.24 o 
   9   1   8       13.50        9.91      4.69 o 
  -9   2   8       14.24        5.06      4.87 o 
  -8   2   8       90.12       96.93      4.78 o 
  -7   2   8       87.81       80.22      3.37 o 
  -6   2   8      139.02      136.67      5.02 o 
  -5   2   8       91.31       92.56      3.14 o 
  -4   2   8      379.70      393.43      8.12 o 
  -3   2   8       89.05       83.95      1.94 o 
  -2   2   8       17.01       13.60      2.07 o 
  -1   2   8      536.27      573.57      9.43 o 
   0   2   8     1801.63     1769.95     42.94 o 
   1   2   8        4.97       13.08      2.22 o 
   2   2   8       71.20       65.00      3.05 o 
   3   2   8      542.32      532.02     14.55 o 
   4   2   8        2.87        4.07      2.92 o 
   5   2   8       36.37       41.32      6.73 o 
   6   2   8      167.48      151.75      7.11 o 
   7   2   8      107.98      103.21     13.97 o 
   8   2   8       33.82       30.01      4.88 o 
   9   2   8       21.34       27.52      5.31 o 
  -9   3   8        9.82       11.35      3.10 o 
  -8   3   8        0.06        1.28      1.85 o 
  -7   3   8        5.73        3.95      2.18 o 
  -6   3   8       71.54       72.93      3.11 o 
  -5   3   8        3.69        5.68      2.32 o 
  -4   3   8      188.78      169.32      4.53 o 
  -3   3   8      217.46      244.84      4.52 o 
  -2   3   8      309.71      294.86      6.92 o 
  -1   3   8     1685.19     1647.83     27.45 o 
   0   3   8      286.63      310.91      6.32 o 
   1   3   8     4309.49     4383.10     85.29 o 
   2   3   8       73.57       87.89      3.17 o 
   3   3   8      974.44      988.39     20.26 o 
   4   3   8       64.53       65.31      4.32 o 
   5   3   8       97.87       93.05      5.71 o 
   6   3   8      181.97      199.56      8.40 o 
   7   3   8      130.10      137.27      7.29 o 
   8   3   8        4.83        4.00      3.76 o 
  -9   4   8       12.64       13.68      3.26 o 
  -8   4   8       28.46       26.84      2.69 o 
  -7   4   8        2.95        2.32      1.99 o 
  -6   4   8       14.82       15.28      2.28 o 
  -5   4   8        7.31        8.56      1.56 o 
  -4   4   8      222.55      213.07      5.25 o 
  -3   4   8      130.44      140.27      3.08 o 
  -2   4   8       17.12       20.11      1.25 o 
  -1   4   8      793.69      832.41     11.21 o 
   0   4   8        2.81        9.84      1.04 o 
   1   4   8     2515.81     2693.73     52.79 o 
   2   4   8     1318.94     1335.51     26.75 o 
   3   4   8      302.71      336.50      8.04 o 
   4   4   8      129.08      129.23      5.79 o 
   5   4   8      354.10      338.42     17.62 o 
   6   4   8      577.42      533.32     16.03 o 
   7   4   8       78.68       63.38      5.60 o 
   8   4   8       31.91       27.51      4.80 o 
  -9   5   8       21.46       19.95      4.28 o 
  -8   5   8        7.84        7.80      2.23 o 
  -7   5   8        4.49        8.73      2.03 o 
  -6   5   8      225.51      210.32      5.29 o 
  -5   5   8      106.18      103.99      3.65 o 
  -4   5   8      149.93      148.82      3.41 o 
  -3   5   8       15.29       17.03      1.14 o 
  -2   5   8      381.01      391.40      7.39 o 
  -1   5   8     1167.50     1110.24     13.61 o 
   1   5   8     1634.07     1585.86     31.46 o 
   2   5   8       46.62       52.14      3.01 o 
   3   5   8     1070.37     1159.80     23.69 o 
   4   5   8      132.65      129.68      5.82 o 
   5   5   8      286.70      285.85     10.50 o 
   6   5   8      102.53      121.46      6.57 o 
   7   5   8       41.58       43.60      4.94 o 
   8   5   8        1.92        4.73      3.65 o 
  -9   6   8        1.86       -5.33      5.33 o 
  -8   6   8        1.76        4.11      2.17 o 
  -7   6   8       52.63       54.97      3.18 o 
  -6   6   8        9.87        7.46      2.45 o 
  -5   6   8       49.54       46.21      2.56 o 
  -4   6   8      474.51      438.21      8.10 o 
  -3   6   8        7.81        4.73      0.92 o 
  -2   6   8      528.16      524.77      9.62 o 
  -1   6   8       26.29       32.74      1.45 o 
   0   6   8        0.84        0.79      0.70 o 
   1   6   8       61.80       61.27      2.87 o 
   2   6   8      302.28      328.20      5.90 o 
   3   6   8      319.79      340.94      8.33 o 
   4   6   8        0.19        0.87      1.53 o 
   5   6   8        6.24        7.76      2.76 o 
   6   6   8       75.16       61.81      5.28 o 
   7   6   8        7.95       10.95      3.50 o 
   8   6   8       31.44       40.62      5.21 o 
  -9   7   8        0.19       -5.29      5.29 o 
  -8   7   8       33.97       36.60      3.93 o 
  -7   7   8        2.92        2.88      1.93 o 
  -6   7   8       83.00       73.14      3.34 o 
  -5   7   8       50.15       51.11      2.70 o 
  -4   7   8      237.55      232.12      5.19 o 
  -3   7   8        0.46        0.25      1.18 o 
  -2   7   8       45.96       54.23      3.10 o 
  -1   7   8      143.18      176.26      3.29 o 
   0   7   8      317.36      342.91      5.11 o 
   1   7   8      377.29      360.07      8.52 o 
   2   7   8      159.28      146.79      3.93 o 
   3   7   8      492.30      508.39     11.54 o 
   4   7   8       90.56       88.57      4.49 o 
   5   7   8       30.96       25.42      3.62 o 
   6   7   8       85.04       90.73      5.88 o 
   7   7   8       38.34       38.81      4.73 o 
   8   7   8        3.31        1.30      3.54 o 
  -8   8   8        0.08        1.06      2.75 o 
  -7   8   8       40.38       48.59      3.08 o 
  -6   8   8        0.58        0.82      1.72 o 
  -5   8   8       11.51        9.13      1.83 o 
  -4   8   8       41.67       37.79      2.34 o 
  -3   8   8       22.76       21.36      4.26 o 
  -2   8   8       62.61       49.35      3.10 o 
  -1   8   8      298.26      300.65      4.67 o 
   0   8   8       88.12      108.34      2.33 o 
   1   8   8       75.91       85.52      2.14 o 
   2   8   8      133.02      135.96      4.53 o 
   3   8   8        6.39        7.79      1.83 o 
   4   8   8        0.34       -0.77      1.73 o 
   5   8   8       35.71       25.83      3.67 o 
   6   8   8       39.71       36.98      4.49 o 
   7   8   8        3.86       13.17      3.71 o 
   8   8   8        5.04        1.14      3.72 o 
  -8   9   8        0.87       -0.72      2.77 o 
  -7   9   8        2.58        0.21      2.15 o 
  -6   9   8        2.03        1.67      1.73 o 
  -5   9   8       92.20       93.99      3.58 o 
  -4   9   8       27.86       24.50      2.18 o 
  -3   9   8       34.71       33.91      2.53 o 
  -2   9   8       68.55       66.11      5.72 o 
  -1   9   8      305.96      305.83      5.84 o 
   0   9   8      245.79      241.95      4.04 o 
   1   9   8       11.40       15.85      1.26 o 
   2   9   8        0.87        1.65      1.19 o 
   3   9   8        4.18        4.82      1.86 o 
   4   9   8       17.85       12.82      2.25 o 
   5   9   8       11.92        6.09      2.90 o 
   6   9   8        6.80        3.83      3.04 o 
   7   9   8        0.12        2.20      3.23 o 
   8   9   8       19.79       17.59      4.58 o 
  -8  10   8        4.57        9.18      3.07 o 
  -7  10   8        6.57        4.11      2.03 o 
  -6  10   8       65.77       63.56      3.23 o 
  -5  10   8       10.38       10.63      1.92 o 
  -4  10   8      237.52      241.48      5.68 o 
  -3  10   8       44.91       53.88      2.82 o 
  -2  10   8      213.91      197.56     10.15 o 
  -1  10   8      222.65      219.14      7.69 o 
   0  10   8       38.14       37.89      2.33 o 
   1  10   8       77.72       67.23      2.54 o 
   2  10   8       27.51       34.09      1.96 o 
   3  10   8      130.51      132.53      5.00 o 
   4  10   8        8.29       10.11      2.29 o 
   5  10   8        0.00        1.24      2.75 o 
   6  10   8        0.02       -2.21      2.82 o 
   7  10   8        0.54        0.67      3.29 o 
   8  10   8        0.61        6.21      5.86 o 
  -8  11   8        0.01       -0.93      2.81 o 
  -7  11   8        2.44       -0.69      2.38 o 
  -6  11   8        0.00       -1.79      1.82 o 
  -5  11   8        9.00        6.98      1.90 o 
  -4  11   8       98.49      111.42      3.97 o 
  -3  11   8       91.62       88.04      3.87 o 
  -2  11   8      389.19      379.19     12.86 o 
  -1  11   8      149.92      150.90     12.48 o 
   0  11   8      136.42      139.73      4.36 o 
   1  11   8        6.24        6.49      1.52 o 
   2  11   8        8.67        6.73      1.54 o 
   3  11   8        0.86        1.34      2.90 o 
   4  11   8        9.23        1.96      2.11 o 
   5  11   8        6.18        6.66      4.81 o 
   6  11   8       16.29       19.62      4.00 o 
   7  11   8       94.39       96.36      6.89 o 
   8  11   8      111.81      119.79     12.67 o 
  -8  12   8        5.40       -0.93      8.03 o 
  -7  12   8       34.99       35.76      3.28 o 
  -6  12   8        4.77       -0.12      2.13 o 
  -5  12   8        9.73        3.98      2.11 o 
  -4  12   8        5.75        8.64      2.24 o 
  -3  12   8        0.92        3.57      1.99 o 
  -2  12   8        0.31        0.29      3.39 o 
  -1  12   8      152.06      144.37      6.35 o 
   0  12   8       17.06       29.29      2.44 o 
   1  12   8      171.79      168.16      4.28 o 
   2  12   8        0.36       -0.98      1.88 o 
   3  12   8       26.44       18.55      2.84 o 
   4  12   8      180.72      164.66      7.67 o 
   5  12   8        3.02        1.33      3.02 o 
   6  12   8        5.36        3.32      3.47 o 
   7  12   8        0.51        7.91      5.95 o 
  -8  13   8        9.47        2.04      4.24 o 
  -7  13   8       58.42       60.37      4.40 o 
  -6  13   8       32.39       31.55      3.09 o 
  -5  13   8        7.89        4.82      2.38 o 
  -4  13   8       31.54       31.22      2.83 o 
  -3  13   8      311.27      302.22      7.29 o 
  -2  13   8      195.09      171.84      6.09 o 
  -1  13   8      136.30      128.43      7.69 o 
   0  13   8      235.49      211.99     10.57 o 
   1  13   8      101.98      105.11      4.25 o 
   2  13   8       18.65       16.31      1.98 o 
   3  13   8      352.84      356.29      8.31 o 
   4  13   8        5.69        4.57      2.44 o 
   5  13   8       25.68       24.37      4.01 o 
   6  13   8        3.62        2.65      5.17 o 
   7  13   8       39.28       36.86      7.98 o 
  -7  14   8       68.58       68.80      5.91 o 
  -6  14   8       39.72       41.54      3.47 o 
  -5  14   8       27.13       28.97      3.01 o 
  -4  14   8      273.18      271.31      7.08 o 
  -3  14   8       78.49       98.80      4.85 o 
  -2  14   8      260.22      236.66      7.38 o 
  -1  14   8        3.16        3.39      2.18 o 
   0  14   8      343.19      311.78      8.66 o 
   1  14   8      260.76      272.43      6.95 o 
   2  14   8      651.95      667.64     11.77 o 
   3  14   8        0.07       -1.99      1.99 o 
   4  14   8      156.73      142.20      5.05 o 
   5  14   8        0.31       -2.59      2.91 o 
   6  14   8       37.77       48.45      7.89 o 
   7  14   8        4.83        7.10      6.23 o 
  -7  15   8       12.17       11.64      2.95 o 
  -6  15   8       10.99       11.28      2.79 o 
  -5  15   8        8.16        3.88      2.35 o 
  -4  15   8      159.48      150.55      5.26 o 
  -3  15   8      191.72      186.09     11.01 o 
  -2  15   8        0.07       -2.18      2.18 o 
  -1  15   8       32.49       26.77      3.01 o 
   0  15   8        3.05        2.94      2.24 o 
   1  15   8       75.88       81.57      4.11 o 
   2  15   8      309.41      328.49     11.31 o 
   3  15   8       36.55       30.02      2.89 o 
   4  15   8       12.00       15.15      2.55 o 
   5  15   8        5.16       -1.59      4.48 o 
   6  15   8        0.02        2.92      5.47 o 
   7  15   8       15.13       15.06      6.95 o 
  -7  16   8        5.50        0.94      4.19 o 
  -6  16   8       16.41       13.14      2.97 o 
  -5  16   8       45.23       42.72      3.53 o 
  -4  16   8       88.62       88.02      4.25 o 
  -3  16   8       33.87       38.47      3.80 o 
  -2  16   8        0.85       -2.13      2.33 o 
  -1  16   8        0.21       -0.24      4.21 o 
   0  16   8        0.30        0.14      2.32 o 
   1  16   8      190.13      192.77     14.10 o 
   2  16   8      411.30      429.41     10.60 o 
   3  16   8       24.78       24.84      2.79 o 
   4  16   8       25.64       25.14      3.30 o 
   5  16   8        0.67       -1.08      4.62 o 
   6  16   8        2.17        0.96      5.60 o 
  -6  17   8        0.62        3.40      2.75 o 
  -5  17   8        4.34        3.71      2.68 o 
  -4  17   8        0.07        1.75      3.37 o 
  -3  17   8       19.73       22.70      3.92 o 
  -2  17   8       16.41       23.51      3.25 o 
  -1  17   8        7.15        6.67      2.73 o 
   0  17   8        1.33       -2.36      2.36 o 
   1  17   8        1.74        2.72      2.55 o 
   2  17   8       43.00       44.14      3.36 o 
   3  17   8        7.93        9.11      2.91 o 
   4  17   8       14.14       12.65      3.75 o 
   5  17   8        3.90       -0.42      4.95 o 
   6  17   8        0.38        3.09      5.88 o 
  -6  18   8        1.20        6.97      2.97 o 
  -5  18   8        5.70        3.92      2.80 o 
  -4  18   8        6.99        3.34      2.53 o 
  -3  18   8        3.95        5.32      3.03 o 
  -2  18   8       41.52       45.04      4.05 o 
  -1  18   8        1.80        1.07      2.62 o 
   0  18   8      149.71      153.61      8.31 o 
   1  18   8       45.68       36.32      3.76 o 
   2  18   8        0.00        0.34      2.68 o 
   3  18   8        1.50        8.42      5.12 o 
   4  18   8        0.47       -0.91      4.75 o 
   5  18   8        0.68       -4.80      4.80 o 
   6  18   8       36.74       37.21      7.94 o 
  -6  19   8       49.73       52.66      5.20 o 
  -5  19   8       77.22       71.10      4.57 o 
  -4  19   8       20.16       27.43      4.40 o 
  -3  19   8       50.55       51.58      4.58 o 
  -2  19   8        4.64        6.86      4.08 o 
  -1  19   8        0.17        0.49      2.71 o 
   0  19   8       90.74       96.16      9.35 o 
   1  19   8      145.75      157.89     13.54 o 
   2  19   8       13.74        7.78      5.59 o 
   3  19   8        5.64       -1.54      5.22 o 
   4  19   8        1.56       -2.86      5.27 o 
  -5  20   8        9.98       15.55      3.37 o 
  -4  20   8        6.73        2.65      5.80 o 
  -3  20   8       30.50       36.66      4.35 o 
  -2  20   8        4.19        2.40      3.04 o 
  -1  20   8        3.05        7.09      3.12 o 
   0  20   8       10.09        7.85      3.23 o 
   1  20   8        7.72       13.29      3.77 o 
   2  20   8       11.25       10.23      6.25 o 
   3  20   8        3.09        1.81      5.57 o 
   4  20   8        0.54       -3.97      5.45 o 
  -5  21   8       61.83       69.22      5.85 o 
  -4  21   8        7.37        4.58      3.61 o 
  -3  21   8        0.16       -3.14      3.14 o 
  -2  21   8        2.82        7.30      3.36 o 
  -1  21   8        6.10       12.40      3.52 o 
   0  21   8        5.05        1.31      3.03 o 
   1  21   8       14.17       12.25      4.49 o 
   2  21   8       30.18       13.89      6.74 o 
   3  21   8       16.87       24.96      7.15 o 
   4  21   8       20.73        7.27      6.61 o 
  -4  22   8       40.87       37.90      4.85 o 
  -3  22   8        7.42        9.43      3.79 o 
  -2  22   8        6.15        9.50      3.67 o 
  -1  22   8       18.85       18.47      5.32 o 
   0  22   8       14.44       12.33      4.60 o 
   1  22   8        1.39       -2.25      4.12 o 
   2  22   8        7.37       -1.34      6.18 o 
   3  22   8        1.50       -6.19      6.19 o 
   4  22   8        2.48       -4.49      6.42 o 
  -3  23   8        0.09       -5.25      5.32 o 
  -2  23   8       11.82       14.27      3.99 o 
  -1  23   8        0.00        0.91      4.29 o 
   0  23   8        0.85       -3.91      3.91 o 
   1  23   8        0.00       -1.38      4.14 o 
   2  23   8        7.50        5.73      6.63 o 
   3  23   8       20.45        7.07      7.04 o 
  -2  24   8        0.00        1.60      5.57 o 
  -1  24   8        8.84        8.28      4.74 o 
   0  24   8        9.06       -5.26      5.65 o 
   1  24   8        0.01       -1.18      4.25 o 
   2  24   8        1.52       -6.38      6.38 o 
  -9   1   9       39.30       49.23     10.19 o 
  -8   1   9       10.99       17.23      2.28 o 
  -7   1   9      130.74      106.95      3.49 o 
  -6   1   9      172.17      141.86      3.73 o 
  -5   1   9        7.24        4.63      1.23 o 
  -4   1   9       19.14       25.94      1.72 o 
  -3   1   9       38.97       34.38      1.69 o 
  -2   1   9       36.75       37.39      1.96 o 
  -1   1   9     1119.15     1171.08     16.65 o 
   0   1   9     2168.33     2339.50     39.77 o 
   1   1   9       59.18       56.63      2.13 o 
   2   1   9        1.62        1.79      0.76 o 
   3   1   9      130.51      158.10      8.54 o 
   5   1   9        5.29       -0.83      2.16 o 
   6   1   9       63.07       49.92      4.74 o 
   7   1   9       25.18       28.40      7.90 o 
   8   1   9        3.88        0.79      4.01 o 
  -8   2   9       29.90       32.29      2.62 o 
  -7   2   9        6.39        3.63      1.66 o 
  -6   2   9      183.60      168.78      5.64 o 
  -5   2   9       14.21       17.97      1.51 o 
  -4   2   9      359.81      359.39      5.94 o 
  -3   2   9      112.62      121.40      4.00 o 
  -2   2   9      587.88      602.64     11.24 o 
  -1   2   9     1183.51     1225.21     19.13 o 
   0   2   9      492.55      536.12      8.97 o 
   1   2   9      112.90       95.86      2.79 o 
   2   2   9      151.24      128.33      4.75 o 
   3   2   9      606.87      566.40     21.84 o 
   4   2   9       76.94       72.78      4.71 o 
   5   2   9       28.37       27.00      3.38 o 
   6   2   9      125.89      142.49      7.00 o 
   7   2   9      215.59      227.54      9.58 o 
   8   2   9        3.85        0.87      3.74 o 
  -9   3   9       58.41       79.06      9.73 o 
  -8   3   9        4.91        4.17      2.87 o 
  -7   3   9       18.47       10.56      1.90 o 
  -6   3   9      786.13      697.04     13.67 o 
  -5   3   9      553.55      475.61      8.61 o 
  -4   3   9       28.44       33.28      1.83 o 
  -3   3   9       28.44       25.95      2.42 o 
  -2   3   9      127.00      109.83      4.62 o 
  -1   3   9       50.00       60.24      2.61 o 
   0   3   9      158.04      158.75      3.56 o 
   1   3   9        0.00        0.99      1.28 o 
   2   3   9      312.52      295.51      8.54 o 
   3   3   9       87.89       84.12      4.08 o 
   4   3   9       19.55       19.42      2.95 o 
   5   3   9      229.26      211.42      8.27 o 
   6   3   9      425.67      417.39     30.49 o 
   7   3   9        2.47        1.80      3.19 o 
   8   3   9        0.09       -2.14      3.57 o 
  -9   4   9       25.21       28.04      7.20 o 
  -8   4   9       13.15       13.93      2.06 o 
  -7   4   9        0.01        0.03      1.89 o 
  -6   4   9      162.83      148.44      8.47 o 
  -5   4   9       77.67       77.17      3.52 o 
  -4   4   9      814.41      760.04     12.50 o 
  -3   4   9       66.25       65.11      2.76 o 
  -2   4   9      461.35      430.62      7.61 o 
  -1   4   9     1314.29     1286.84     18.41 o 
   0   4   9      111.02      105.59      3.58 o 
   1   4   9     2181.99     2110.93     50.91 o 
   2   4   9       80.33       93.32      2.84 o 
   3   4   9        0.08        0.57      1.36 o 
   4   4   9      407.65      416.44     12.61 o 
   5   4   9       23.30       19.58      3.82 o 
   6   4   9      111.37      116.76      6.60 o 
   7   4   9        1.25        5.76      3.28 o 
   8   4   9       16.17       10.26      4.15 o 
  -9   5   9       71.68       97.54     10.48 o 
  -8   5   9        2.20        3.32      2.11 o 
  -7   5   9        0.18        0.71      1.77 o 
  -6   5   9      212.01      194.35      5.12 o 
  -5   5   9      739.08      654.50     11.54 o 
  -4   5   9      306.73      300.18      6.09 o 
  -3   5   9       16.14       15.71      1.60 o 
  -2   5   9        8.86       12.97      1.20 o 
  -1   5   9      466.13      471.57      6.84 o 
   0   5   9      385.17      407.75      9.35 o 
   1   5   9      386.72      388.95     12.60 o 
   2   5   9      162.91      167.75      4.09 o 
   3   5   9        0.16       -0.27      1.42 o 
   4   5   9       71.92       74.77      5.10 o 
   5   5   9       68.86       79.01      5.22 o 
   6   5   9       44.13       39.30      4.44 o 
   7   5   9        7.19        8.71      3.42 o 
   8   5   9       79.08       81.33      6.77 o 
  -9   6   9       19.55       21.84      5.16 o 
  -8   6   9       13.54       13.38      2.72 o 
  -7   6   9        4.43        4.28      1.95 o 
  -6   6   9      185.30      164.34      4.70 o 
  -5   6   9        8.19        9.44      1.86 o 
  -4   6   9      511.21      451.84      8.34 o 
  -3   6   9        6.74       -1.10      3.20 o 
  -2   6   9      115.44      106.76      4.13 o 
  -1   6   9        0.02        0.18      0.80 o 
   0   6   9        0.03       -1.09      1.09 o 
   1   6   9        4.87        7.48      1.42 o 
   2   6   9       26.76       30.10      1.76 o 
   3   6   9        7.66        2.98      1.64 o 
   4   6   9       68.19       62.07      4.72 o 
   5   6   9       25.02       33.88      4.01 o 
   6   6   9       27.43       26.95      3.99 o 
   7   6   9       16.02       12.25      6.01 o 
   8   6   9       35.64       47.32      8.60 o 
  -8   7   9        1.22        1.41      2.56 o 
  -7   7   9        0.75        2.91      1.89 o 
  -6   7   9       79.96       79.40      4.23 o 
  -5   7   9      211.83      176.22      4.67 o 
  -4   7   9      135.16      131.13      3.85 o 
  -3   7   9      504.39      483.09     19.96 o 
  -2   7   9       30.82       33.45      3.02 o 
  -1   7   9        0.34        1.08      0.76 o 
   0   7   9      595.60      584.69     11.21 o 
   1   7   9       52.55       49.74      2.15 o 
   2   7   9      372.67      352.72      8.53 o 
   3   7   9        7.13        6.79      1.86 o 
   4   7   9      268.50      234.69      8.66 o 
   5   7   9        0.38        3.30      2.64 o 
   6   7   9       41.86       46.06      4.74 o 
   7   7   9       15.62       21.68      4.18 o 
   8   7   9       44.58       42.21      5.46 o 
  -8   8   9        0.55       -0.08      2.24 o 
  -7   8   9        0.08        0.08      2.04 o 
  -6   8   9       49.56       43.03      2.85 o 
  -5   8   9        8.44        7.01      1.83 o 
  -4   8   9       38.89       41.47      2.51 o 
  -3   8   9      241.56      248.34      7.64 o 
  -2   8   9      133.11      121.98      5.69 o 
  -1   8   9        2.20        2.29      0.99 o 
   0   8   9       84.73       96.84      2.83 o 
   1   8   9      310.28      319.44      6.09 o 
   2   8   9      159.10      172.12      5.32 o 
   3   8   9        6.74        5.28      1.91 o 
   4   8   9       47.36       47.95      4.34 o 
   5   8   9       48.51       47.63      4.68 o 
   6   8   9       14.30       12.49      4.05 o 
   7   8   9        8.53        4.76      3.48 o 
   8   8   9        0.01       -2.11      6.17 o 
  -8   9   9        2.94        2.42      5.70 o 
  -7   9   9        4.49        6.94      2.10 o 
  -6   9   9       58.04       62.17      4.85 o 
  -5   9   9      103.10       96.80      3.60 o 
  -4   9   9     1474.14     1409.21     22.66 o 
  -3   9   9      764.37      758.72     12.81 o 
  -2   9   9       70.05       78.58      6.16 o 
  -1   9   9      211.70      205.65     13.29 o 
   0   9   9      215.48      229.31      4.79 o 
   1   9   9       20.32       13.95      1.40 o 
   2   9   9      236.33      240.15      5.67 o 
   3   9   9      222.95      221.88      6.66 o 
   4   9   9      162.97      157.50      7.28 o 
   5   9   9        1.06        3.08      6.00 o 
   6   9   9        0.00       -0.51      2.84 o 
   7   9   9       37.05       36.25      5.01 o 
   8   9   9       16.87       18.41      4.71 o 
  -8  10   9        2.31        0.78      2.78 o 
  -7  10   9        0.00       -0.97      1.93 o 
  -6  10   9        0.05        0.21      2.09 o 
  -5  10   9       75.57       77.42      3.41 o 
  -4  10   9      511.18      462.13      8.84 o 
  -3  10   9       90.60       76.97      3.81 o 
  -2  10   9       15.84       13.37      3.65 o 
  -1  10   9      682.71      637.07     14.39 o 
   0  10   9      164.18      154.87      5.50 o 
   1  10   9       97.55       86.42      3.20 o 
   2  10   9        3.68        5.32      1.60 o 
   3  10   9      156.96      163.90      5.72 o 
   4  10   9        0.00        3.16      2.05 o 
   5  10   9       27.48       36.66      6.25 o 
   6  10   9        2.40        0.32      4.35 o 
   7  10   9        0.08       -3.32      3.32 o 
   8  10   9        1.27        0.52      6.04 o 
  -8  11   9        1.34       -2.79      2.79 o 
  -7  11   9       23.26       25.21      2.69 o 
  -6  11   9        0.03       -1.22      1.86 o 
  -5  11   9       40.72       38.23      2.69 o 
  -4  11   9       86.26       89.50      3.57 o 
  -3  11   9      475.73      468.08     10.21 o 
  -2  11   9       24.87       18.97      3.13 o 
  -1  11   9       28.85       26.81      3.43 o 
   0  11   9       46.12       59.71      3.11 o 
   1  11   9      184.16      180.15      4.40 o 
   2  11   9      107.98      109.70      4.74 o 
   3  11   9        1.55        4.43      3.13 o 
   4  11   9       17.56       19.21      2.74 o 
   5  11   9       12.21       12.24      4.36 o 
   6  11   9        3.88        6.80      3.40 o 
   7  11   9        0.70        3.52      3.55 o 
  -8  12   9        2.96       -4.26      4.26 o 
  -7  12   9       36.63       37.07      3.06 o 
  -6  12   9       11.84       10.64      2.24 o 
  -5  12   9       10.30        8.24      2.00 o 
  -4  12   9        0.55       -0.15      2.15 o 
  -3  12   9      160.75      126.78      5.57 o 
  -2  12   9        1.42       -1.05      1.97 o 
  -1  12   9      477.46      459.53     12.20 o 
   0  12   9        5.64        3.76      2.81 o 
   1  12   9      157.17      153.47      5.60 o 
   2  12   9        3.69        6.46      1.77 o 
   3  12   9        0.34       -0.47      1.89 o 
   4  12   9       52.80       58.16      3.90 o 
   5  12   9        0.27        1.34      4.68 o 
   6  12   9        2.15       -2.53      3.42 o 
   7  12   9       62.63       64.55      9.23 o 
  -7  13   9       46.45       56.42      3.95 o 
  -6  13   9       32.08       34.29      3.14 o 
  -5  13   9       10.27        8.65      2.32 o 
  -4  13   9        5.94        3.51      2.09 o 
  -3  13   9       23.74       37.13      3.53 o 
  -2  13   9        0.90        2.57      2.25 o 
  -1  13   9       43.61       43.02      3.36 o 
   0  13   9      116.99      112.20      9.02 o 
   1  13   9      200.37      187.49      5.83 o 
   2  13   9       26.30       31.62      2.35 o 
   3  13   9       17.45       23.01      2.63 o 
   4  13   9        4.64        5.90      2.51 o 
   5  13   9       13.65        5.32      3.44 o 
   6  13   9        0.70        4.38      3.46 o 
   7  13   9       17.44       17.62      6.50 o 
  -7  14   9       10.02        8.68      2.82 o 
  -6  14   9       27.53       33.32      4.27 o 
  -5  14   9        7.58        5.04      2.33 o 
  -4  14   9        8.89        5.47      2.22 o 
  -3  14   9      128.11      105.48      5.28 o 
  -2  14   9       54.87       50.72      3.80 o 
  -1  14   9        4.14        3.07      2.23 o 
   0  14   9       12.38       13.39      2.55 o 
   1  14   9      106.19       97.62      4.22 o 
   2  14   9      127.35      131.73      4.26 o 
   3  14   9       60.64       58.46      3.50 o 
   4  14   9        3.84        3.37      2.15 o 
   5  14   9        3.23        4.42      3.27 o 
   6  14   9        7.66        6.83      5.42 o 
   7  14   9       67.31       71.78      9.79 o 
  -7  15   9       30.69       27.91      3.39 o 
  -6  15   9       18.54       15.19      2.97 o 
  -5  15   9       32.05       35.72      4.77 o 
  -4  15   9       38.91       38.46      3.17 o 
  -3  15   9       26.85       32.35      3.59 o 
  -2  15   9       10.70       11.83      2.69 o 
  -1  15   9       10.17       10.51      2.46 o 
   0  15   9      190.38      186.93      6.50 o 
   1  15   9       45.55       50.53      3.32 o 
   2  15   9        6.79       13.00      2.39 o 
   3  15   9       43.64       43.83      3.25 o 
   4  15   9       16.15       17.51      2.70 o 
   5  15   9        0.04       -0.21      3.12 o 
   6  15   9        8.22        3.60      5.46 o 
  -7  16   9        2.86        8.78      3.64 o 
  -6  16   9      101.84      107.63      5.07 o 
  -5  16   9        0.47        3.02      2.51 o 
  -4  16   9        8.83        8.39      3.03 o 
  -3  16   9       16.49       21.68      3.33 o 
  -2  16   9       45.34       49.94      7.52 o 
  -1  16   9        0.02       -2.20      2.27 o 
   0  16   9       27.46       25.89      3.20 o 
   1  16   9        0.00        0.51      2.43 o 
   2  16   9        9.66       10.60      2.93 o 
   3  16   9       14.79       12.62      2.98 o 
   4  16   9        1.04       -2.37      2.37 o 
   5  16   9        1.33        1.31      4.79 o 
   6  16   9       19.99        8.67      6.01 o 
  -6  17   9        9.22        9.59      3.07 o 
  -5  17   9        7.87        7.36      2.69 o 
  -4  17   9        2.92        1.57      3.01 o 
  -3  17   9       45.68       51.07      4.38 o 
  -2  17   9        9.38       18.40      3.18 o 
  -1  17   9        8.99       14.83      2.96 o 
   0  17   9        0.35       -0.67      2.47 o 
   1  17   9       45.23       46.81      3.93 o 
   2  17   9        4.20       -0.09      2.64 o 
   3  17   9       32.79       39.66      3.98 o 
   4  17   9        8.57        5.98      4.86 o 
   5  17   9       14.64       11.54      5.68 o 
   6  17   9       20.05       31.22      7.33 o 
  -6  18   9       15.19       15.11      4.04 o 
  -5  18   9       14.73       18.87      3.13 o 
  -4  18   9        0.07       -1.83      2.91 o 
  -3  18   9       28.14       25.74      3.66 o 
  -2  18   9       10.01       10.17      3.00 o 
  -1  18   9       23.91       21.55      5.24 o 
   0  18   9       11.55        8.28      2.99 o 
   1  18   9        0.84        2.87      3.22 o 
   2  18   9        6.31        2.19      2.92 o 
   3  18   9        0.26       -3.23      3.23 o 
   4  18   9        0.01       -4.78      4.78 o 
   5  18   9        0.91        2.06      5.14 o 
  -5  19   9        0.22        6.45      3.72 o 
  -4  19   9        0.46        2.55      3.33 o 
  -3  19   9        9.51       10.42      4.98 o 
  -2  19   9        5.19        5.26      3.09 o 
  -1  19   9        6.57        9.30      3.15 o 
   0  19   9       25.34       30.70      3.82 o 
   1  19   9       36.81       31.28      3.77 o 
   2  19   9        0.00       -3.88      3.88 o 
   3  19   9        0.02       -5.19      5.19 o 
   4  19   9        0.88       -4.89      4.89 o 
  -5  20   9       10.52       20.19      4.43 o 
  -4  20   9        3.51        6.17      3.62 o 
  -3  20   9        0.92        0.01      3.19 o 
  -2  20   9       24.06       40.41      4.26 o 
  -1  20   9       57.45       58.53      6.40 o 
   0  20   9       55.33       53.50      4.55 o 
   1  20   9        0.16       -3.64      4.61 o 
   2  20   9       25.97       25.40      6.72 o 
   3  20   9       12.01       14.42      6.32 o 
   4  20   9        2.38       -5.44      5.44 o 
  -4  21   9       32.10       26.11      4.38 o 
  -3  21   9        0.30       -3.02      3.26 o 
  -2  21   9       12.32       14.32      3.70 o 
  -1  21   9       41.09       48.07      4.58 o 
   0  21   9        2.43       -0.82      3.19 o 
   1  21   9        7.45        7.55      4.10 o 
   2  21   9        9.14        5.36      6.25 o 
   3  21   9        5.77        0.12      5.96 o 
   4  21   9        1.26       -5.78      5.78 o 
  -4  22   9        3.57       10.31      4.22 o 
  -3  22   9        0.17        5.48      3.71 o 
  -2  22   9        1.76        2.72      3.44 o 
  -1  22   9        1.35       -1.15      3.61 o 
   0  22   9        1.62       -1.76      3.64 o 
   1  22   9        4.09        1.65      4.09 o 
   2  22   9       31.40       29.64      7.82 o 
   3  22   9       19.59       17.86      7.18 o 
  -3  23   9        0.03       -3.16      3.63 o 
  -2  23   9       18.14       25.06      4.37 o 
  -1  23   9        0.82        2.95      3.69 o 
   0  23   9        5.48        3.67      5.18 o 
   1  23   9        1.39       -6.16      6.16 o 
   2  23   9        7.41        3.23      7.00 o 
  -1  24   9        4.35       11.01      4.72 o 
   0  24   9        0.09       -4.08      4.08 o 
   1  24   9        0.52       -6.00      6.00 o 
  -8   0  10       11.54       13.38      3.29 o 
  -7   0  10       29.00       26.79      2.95 o 
  -6   0  10      371.95      325.63      8.56 o 
  -5   0  10      271.55      235.94      6.48 o 
  -4   0  10       18.78       10.23      1.26 o 
  -3   0  10       85.58      105.82      6.73 o 
  -2   0  10      220.90      246.48      7.86 o 
  -1   0  10     1161.14     1254.43     25.28 o 
   0   0  10     2714.98     2913.01     69.94 o 
   1   0  10      406.54      400.18     15.93 o 
   2   0  10      296.38      301.27      6.91 o 
   4   0  10      562.60      478.15     19.71 o 
   5   0  10      270.07      241.66     12.86 o 
   6   0  10       14.68        7.27      4.57 o 
   7   0  10        5.09       10.54      5.33 o 
   8   0  10       12.74        5.88      5.87 o 
  -8   1  10        2.67        5.31      2.09 o 
  -7   1  10        3.10        5.46      1.69 o 
  -6   1  10       17.93       19.03      1.95 o 
  -5   1  10        6.79        2.71      1.24 o 
  -4   1  10        2.06        0.70      0.87 o 
  -3   1  10        3.27        2.07      1.67 o 
  -2   1  10        8.78        7.52      1.33 o 
  -1   1  10       35.34       40.82      4.03 o 
   0   1  10      204.66      231.61      7.77 o 
   1   1  10      265.15      285.47      6.95 o 
   2   1  10      114.35      107.36      2.56 o 
   3   1  10       38.85       42.26      5.07 o 
   4   1  10        1.96       -0.48      3.28 o 
   5   1  10        1.26        4.17      2.48 o 
   6   1  10       25.09       30.49      4.23 o 
   7   1  10       26.17       22.28      4.24 o 
   8   1  10        3.17       -1.27      3.66 o 
  -9   2  10       14.74       27.85      7.70 o 
  -8   2  10        4.32        4.23      1.92 o 
  -7   2  10        2.03        1.72      1.63 o 
  -6   2  10       23.57       23.40      2.08 o 
  -5   2  10       23.81       18.86      1.58 o 
  -4   2  10        0.01        0.05      1.83 o 
  -3   2  10      297.72      284.50     10.28 o 
  -2   2  10        0.83        0.81      0.99 o 
  -1   2  10      795.18      764.35     11.32 o 
   0   2  10       78.79       88.75      2.94 o 
   1   2  10       43.82       43.06      2.51 o 
   2   2  10      158.11      165.34      4.39 o 
   3   2  10      529.00      490.78     19.62 o 
   4   2  10       51.81       59.75      4.57 o 
   5   2  10        0.01       -1.84      2.24 o 
   6   2  10       48.22       37.05      4.44 o 
   7   2  10       29.75       19.51      4.21 o 
   8   2  10       23.68       35.20      7.22 o 
  -9   3  10       21.73       28.33      8.16 o 
  -8   3  10        6.29        7.17      1.98 o 
  -7   3  10        7.86        7.86      1.92 o 
  -6   3  10      121.46      110.78      3.66 o 
  -5   3  10       72.03       73.74      2.58 o 
  -4   3  10      394.81      366.31      6.47 o 
  -3   3  10      106.44       94.49      4.48 o 
  -2   3  10      166.46      163.59      4.19 o 
  -1   3  10       61.55       62.33      3.19 o 
   0   3  10      119.51      108.69      2.82 o 
   1   3  10      275.13      276.18      5.91 o 
   2   3  10       85.82      102.54      3.34 o 
   3   3  10       43.78       41.96      5.03 o 
   4   3  10       16.23        6.45      2.53 o 
   5   3  10       44.67       40.29      4.22 o 
   6   3  10       48.02       51.26      4.94 o 
   7   3  10        2.46        3.02      3.37 o 
   8   3  10        1.36        0.95      3.83 o 
  -9   4  10       42.52       47.77      6.08 o 
  -8   4  10        0.31       -0.16      1.72 o 
  -7   4  10        0.52        3.35      1.68 o 
  -6   4  10      260.68      233.22      6.27 o 
  -5   4  10      741.27      682.77     13.23 o 
  -4   4  10      130.56      115.50      3.22 o 
  -3   4  10      274.38      267.26      8.25 o 
  -2   4  10      406.31      434.99      7.83 o 
  -1   4  10      295.96      311.67      5.40 o 
   0   4  10      561.35      597.99      9.20 o 
   1   4  10      817.54      872.49     18.15 o 
   2   4  10     1123.60     1136.85     23.09 o 
   3   4  10       71.83       75.72      4.83 o 
   4   4  10        1.06       -1.18      2.23 o 
   5   4  10        5.04        7.93      2.85 o 
   6   4  10       23.63       22.01      3.93 o 
   7   4  10       26.88       25.94      4.47 o 
   8   4  10        0.01        0.02      3.67 o 
  -8   5  10        7.56        9.74      2.04 o 
  -7   5  10       13.77       10.17      2.08 o 
  -6   5  10        5.39        5.21      2.10 o 
  -5   5  10      400.94      393.82      7.77 o 
  -4   5  10      598.73      539.55      9.61 o 
  -3   5  10       38.37       39.52      2.90 o 
  -2   5  10      320.26      367.64      6.83 o 
  -1   5  10      773.65      753.26     11.37 o 
   0   5  10       85.38       81.42      3.82 o 
   1   5  10       62.60       70.32      5.55 o 
   2   5  10      496.67      513.10     11.23 o 
   3   5  10      240.97      228.08      8.50 o 
   4   5  10      462.97      468.32     14.08 o 
   5   5  10       41.33       35.22      5.27 o 
   6   5  10       15.34       14.02      3.53 o 
   7   5  10       97.60       96.41      6.74 o 
   8   5  10       17.95       17.11      4.53 o 
  -8   6  10        0.11       -2.02      2.02 o 
  -7   6  10        7.39        3.87      1.96 o 
  -6   6  10       66.85       62.59      3.52 o 
  -5   6  10       62.21       52.36      2.75 o 
  -4   6  10        1.08       -1.46      1.46 o 
  -3   6  10        5.35        4.19      3.60 o 
  -2   6  10       19.86       27.07      1.99 o 
  -1   6  10      447.20      442.62      7.22 o 
   0   6  10      118.02      109.88      5.17 o 
   1   6  10       13.08        7.74      1.45 o 
   2   6  10      105.25      120.12      5.00 o 
   3   6  10      261.96      260.27      7.07 o 
   4   6  10        1.99       -1.73      2.26 o 
   5   6  10       19.07       18.90      4.32 o 
   6   6  10        3.63        5.06      3.08 o 
   7   6  10        0.06       -2.03      3.14 o 
   8   6  10        4.41        0.56      3.70 o 
  -8   7  10        3.28        3.72      2.29 o 
  -7   7  10        1.67        3.41      1.92 o 
  -6   7  10       98.40       90.81      3.94 o 
  -5   7  10        0.99        2.48      1.64 o 
  -4   7  10      875.72      852.72     14.30 o 
  -3   7  10      468.69      450.91     13.67 o 
  -2   7  10       67.35       77.36      4.52 o 
  -1   7  10        0.08       -0.28      1.36 o 
   0   7  10      719.56      676.45     18.11 o 
   1   7  10       44.52       36.72      1.91 o 
   2   7  10      610.40      618.19     13.72 o 
   3   7  10      182.58      187.93      8.06 o 
   4   7  10        0.62       -0.80      2.42 o 
   5   7  10        0.26        0.91      2.58 o 
   6   7  10        7.54        3.17      3.07 o 
   7   7  10        0.68        1.01      4.91 o 
   8   7  10        0.00        1.23      4.93 o 
  -8   8  10       19.96       19.42      3.10 o 
  -7   8  10       41.39       36.80      2.89 o 
  -6   8  10       37.86       38.28      2.66 o 
  -5   8  10        0.63        0.20      2.14 o 
  -4   8  10      144.59      157.35      5.16 o 
  -3   8  10      386.97      374.15      8.49 o 
  -2   8  10       23.43       22.13      3.83 o 
  -1   8  10       69.25       58.66      3.24 o 
   0   8  10       10.12        9.98      2.16 o 
   1   8  10       68.74       66.27      2.58 o 
   2   8  10      356.53      367.61      9.14 o 
   3   8  10      678.56      636.65     14.38 o 
   4   8  10        0.12       -1.44      2.61 o 
   5   8  10        5.04        2.78      2.84 o 
   6   8  10       13.88        8.68      3.36 o 
   7   8  10        1.52        2.60      3.33 o 
   8   8  10        9.87       10.02      4.35 o 
  -8   9  10        1.91       -2.03      2.19 o 
  -7   9  10        1.59        2.75      2.03 o 
  -6   9  10      132.56      119.03      4.10 o 
  -5   9  10       41.03       43.93      2.71 o 
  -4   9  10      716.18      690.28     12.09 o 
  -3   9  10      613.26      567.33     11.76 o 
  -2   9  10      248.60      241.74     11.77 o 
  -1   9  10        0.20       -2.57      4.13 o 
   0   9  10      316.40      332.31      7.38 o 
   1   9  10       76.92       74.31      2.77 o 
   2   9  10      760.48      780.76     14.60 o 
   3   9  10      270.93      264.63     10.54 o 
   4   9  10        3.35        7.69      2.81 o 
   5   9  10        3.32        1.04      2.76 o 
   6   9  10        7.60        6.68      4.53 o 
   7   9  10        3.59        2.42      3.43 o 
   8   9  10        3.88        1.34      3.89 o 
  -8  10  10        8.01        4.88      2.44 o 
  -7  10  10        0.91        0.91      2.04 o 
  -6  10  10       72.89       77.57      3.58 o 
  -5  10  10        2.85        2.46      1.79 o 
  -4  10  10       42.71       34.63      2.42 o 
  -3  10  10      666.17      612.22     12.54 o 
  -2  10  10       15.11       10.65      2.56 o 
  -1  10  10      255.68      256.06      7.35 o 
   0  10  10      499.50      469.70      9.77 o 
   1  10  10        1.18        1.69      1.27 o 
   2  10  10      935.21      910.73     15.13 o 
   3  10  10      225.73      226.08      6.91 o 
   4  10  10       40.53       33.74      4.07 o 
   5  10  10       49.48       43.88      4.75 o 
   6  10  10        0.05        2.80      3.14 o 
   7  10  10       10.23       18.81      4.32 o 
  -8  11  10        1.99       -3.17      3.17 o 
  -7  11  10        1.28        1.66      2.14 o 
  -6  11  10       24.80       27.23      2.61 o 
  -5  11  10        1.52       -1.66      1.66 o 
  -4  11  10        4.55        1.38      1.68 o 
  -3  11  10       61.07       49.92      3.25 o 
  -2  11  10        0.61       -0.64      1.95 o 
  -1  11  10       28.69       20.85      2.63 o 
   0  11  10      193.37      179.53      6.03 o 
   1  11  10     1047.64      979.52     16.15 o 
   2  11  10     1032.70      999.75     18.57 o 
   3  11  10        0.04        2.61      2.13 o 
   4  11  10        2.36        5.61      2.91 o 
   5  11  10       80.43       74.39      9.76 o 
   6  11  10        0.08       -1.17      3.17 o 
   7  11  10       21.39       24.13      4.62 o 
  -7  12  10        4.18        7.69      2.38 o 
  -6  12  10       20.12       25.19      2.60 o 
  -5  12  10        0.01        0.83      1.80 o 
  -4  12  10        8.30        2.87      1.76 o 
  -3  12  10        1.51        0.55      2.32 o 
  -2  12  10       11.23        7.08      2.34 o 
  -1  12  10        0.13       -1.75      2.09 o 
   0  12  10        0.67       -2.34      2.34 o 
   1  12  10      262.02      257.32      6.69 o 
   2  12  10       28.04       33.86      2.82 o 
   3  12  10      142.37      141.09      4.88 o 
   4  12  10      103.50      106.40      6.30 o 
   5  12  10       51.59       45.68      4.95 o 
   6  12  10        5.62        0.43      3.37 o 
   7  12  10        2.10        4.94      3.79 o 
  -7  13  10        0.38       -1.32      2.41 o 
  -6  13  10        5.46        9.54      2.56 o 
  -5  13  10        7.04        8.47      2.30 o 
  -4  13  10        5.81        5.04      2.65 o 
  -3  13  10      151.36      126.38      5.57 o 
  -2  13  10       13.81       12.59      2.61 o 
  -1  13  10      181.12      172.47      6.07 o 
   0  13  10      239.85      216.33      7.98 o 
   1  13  10      550.33      563.17     14.32 o 
   2  13  10        0.39        2.41      2.65 o 
   3  13  10       15.34       12.23      2.34 o 
   4  13  10       43.55       38.64      4.48 o 
   5  13  10        9.84       11.74      3.54 o 
   6  13  10        0.90       -1.97      3.18 o 
   7  13  10       25.60       16.87      6.67 o 
  -7  14  10        0.34        2.86      2.65 o 
  -6  14  10       12.48       13.29      2.79 o 
  -5  14  10        3.98        6.42      2.33 o 
  -4  14  10       20.53       24.29      3.41 o 
  -3  14  10       42.18       44.68      3.93 o 
  -2  14  10       64.09       52.39      3.92 o 
  -1  14  10       20.87       19.97      2.84 o 
   0  14  10        0.05        0.04      4.63 o 
   1  14  10       32.48       32.51      2.83 o 
   2  14  10       22.47       24.03      3.27 o 
   3  14  10        2.36        2.05      2.08 o 
   4  14  10        0.45       -2.48      2.48 o 
   5  14  10        1.02        0.40      3.48 o 
   6  14  10        2.74       -1.28      5.05 o 
  -7  15  10        0.01        3.32      4.03 o 
  -6  15  10       24.20       20.35      3.15 o 
  -5  15  10        7.92        3.98      2.41 o 
  -4  15  10        0.01        3.00      2.83 o 
  -3  15  10        6.73        5.28      2.76 o 
  -2  15  10        5.36        1.79      2.45 o 
  -1  15  10       13.47       13.90      2.78 o 
   0  15  10        2.43       -1.27      4.04 o 
   1  15  10       20.97       20.34      2.60 o 
   2  15  10        0.73        2.28      2.59 o 
   3  15  10       36.05       37.58      3.13 o 
   4  15  10        2.02        0.10      2.20 o 
   5  15  10       13.66       11.78      3.20 o 
   6  15  10        0.01       -5.08      5.08 o 
  -6  16  10       33.12       35.59      4.20 o 
  -5  16  10       19.08       20.29      2.97 o 
  -4  16  10        1.24        3.89      2.95 o 
  -3  16  10       18.87       13.18      3.10 o 
  -2  16  10       59.87       56.67      4.26 o 
  -1  16  10       40.76       39.63      3.71 o 
   0  16  10        0.80       -1.59      4.18 o 
   1  16  10        4.89        4.70      2.22 o 
   2  16  10       15.45       17.82      3.25 o 
   3  16  10        0.44        4.05      2.76 o 
   4  16  10        2.98        0.57      2.26 o 
   5  16  10        6.59       10.12      5.33 o 
   6  16  10        0.06       -0.83      5.26 o 
  -6  17  10        7.85       10.99      2.98 o 
  -5  17  10        0.16        5.24      3.32 o 
  -4  17  10        0.24       -2.69      2.79 o 
  -3  17  10        0.17       -0.37      2.67 o 
  -2  17  10        7.54        7.73      2.87 o 
  -1  17  10       20.61       17.31      3.17 o 
   0  17  10       27.22       26.00      3.38 o 
   1  17  10        1.21        0.63      2.51 o 
   2  17  10        0.29       -2.17      2.58 o 
   3  17  10       12.28       14.23      3.24 o 
   4  17  10        2.83       -0.54      6.19 o 
   5  17  10        5.93       -2.12      4.92 o 
   6  17  10       10.77        9.31      6.12 o 
  -6  18  10        4.70        6.82      3.91 o 
  -5  18  10       18.81       19.58      4.65 o 
  -4  18  10       33.52       26.80      3.95 o 
  -3  18  10       30.59       32.76      4.02 o 
  -2  18  10        9.35       12.41      3.13 o 
  -1  18  10        0.91        7.76      2.99 o 
   0  18  10       13.59       18.88      3.33 o 
   1  18  10       11.66       10.62      3.00 o 
   2  18  10       39.80       38.43      4.85 o 
   3  18  10        6.90        4.77      3.35 o 
   4  18  10       27.16       15.65      6.06 o 
  -5  19  10       11.18       21.52      4.22 o 
  -4  19  10        2.01        2.45      3.33 o 
  -3  19  10       16.71       20.49      3.78 o 
  -2  19  10        0.35       -1.24      2.91 o 
  -1  19  10        5.23       12.22      3.25 o 
   0  19  10        0.14       -1.65      2.77 o 
   1  19  10        8.57        8.31      3.77 o 
   2  19  10        4.63        0.01      8.86 o 
   3  19  10       16.69       15.19      6.43 o 
   4  19  10        3.25       -3.06      5.35 o 
  -5  20  10       12.62       17.64      4.36 o 
  -4  20  10        2.45        3.21      3.57 o 
  -3  20  10        7.68        9.14      3.46 o 
  -2  20  10       21.14       14.25      3.66 o 
  -1  20  10       46.34       49.26      4.56 o 
   0  20  10        0.03        1.41      3.07 o 
   1  20  10        1.06       -2.88      2.88 o 
   2  20  10        1.05       -5.37      5.37 o 
   3  20  10       11.31       11.80      6.29 o 
   4  20  10        2.45       -2.24      5.83 o 
  -4  21  10       36.55       46.95      5.19 o 
  -3  21  10        0.10        7.24      3.65 o 
  -2  21  10       25.51       36.22      4.35 o 
  -1  21  10        2.05        6.61      4.48 o 
   0  21  10        0.65       -2.26      3.14 o 
   1  21  10        0.19       -1.04      5.18 o 
   2  21  10       30.20       30.05      7.49 o 
   3  21  10        0.02       -3.72      6.06 o 
  -3  22  10        1.45        3.84      3.89 o 
  -2  22  10       13.80       14.27      3.94 o 
  -1  22  10        0.25        0.22      3.32 o 
   0  22  10        0.64       -5.05      5.05 o 
   1  22  10       19.94       13.66      6.89 o 
   2  22  10        8.81        6.32      6.76 o 
   3  22  10        2.98       -3.31      6.49 o 
  -2  23  10        3.32        3.58      4.41 o 
  -1  23  10        0.21       -1.13      6.93 o 
   0  23  10        9.63        6.86      5.11 o 
   1  23  10        0.80       -5.98      6.46 o 
   2  23  10        0.85       -6.41      6.41 o 
  -9   1  11      120.33      155.75     13.33 o 
  -8   1  11        0.06       -0.21      2.01 o 
  -7   1  11        0.24       -1.33      1.55 o 
  -6   1  11      245.07      223.15      4.69 o 
  -5   1  11      261.71      213.78      4.90 o 
  -4   1  11        5.88        3.42      3.23 o 
  -3   1  11        4.95        5.19      1.98 o 
  -2   1  11        0.01       -0.93      0.94 o 
  -1   1  11      171.61      176.67      3.62 o 
   0   1  11      109.08       92.22      5.74 o 
   1   1  11       40.01       50.05      2.34 o 
   2   1  11        1.12        1.65      0.84 o 
   3   1  11      232.39      219.55     11.14 o 
   4   1  11      194.20      187.38      7.67 o 
   5   1  11        0.09        0.95      2.52 o 
   6   1  11        2.69        5.83      3.20 o 
   7   1  11       93.76      100.37      7.07 o 
   8   1  11       56.69       41.64      6.30 o 
  -8   2  11       44.38       58.40      3.56 o 
  -7   2  11       17.63       17.42      2.36 o 
  -6   2  11       20.50       14.54      1.87 o 
  -5   2  11      249.09      223.19      4.43 o 
  -4   2  11       47.61       39.43      3.80 o 
  -3   2  11      448.20      401.31     11.48 o 
  -2   2  11        8.97        8.85      1.24 o 
  -1   2  11      505.59      492.56      7.82 o 
   0   2  11       89.21       96.61      5.62 o 
   1   2  11      137.15      131.89      3.70 o 
   2   2  11      164.56      181.68      6.80 o 
   3   2  11       69.70       78.29      6.85 o 
   4   2  11       35.93       35.12      6.59 o 
   5   2  11       27.04       18.82      3.46 o 
   6   2  11       38.40       37.29      4.68 o 
   7   2  11       15.50       17.91      4.14 o 
   8   2  11        5.74        5.85      4.17 o 
  -8   3  11        6.76        6.28      2.09 o 
  -7   3  11       20.05       17.19      2.10 o 
  -6   3  11      173.39      155.24      4.20 o 
  -5   3  11        7.49        7.86      1.51 o 
  -4   3  11     1067.50     1036.63     14.98 o 
  -3   3  11      301.02      277.02      7.27 o 
  -2   3  11       66.79       63.31      2.88 o 
  -1   3  11     1391.56     1341.59     17.84 o 
   0   3  11     3145.58     3130.40     43.46 o 
   1   3  11       18.21       20.37      1.67 o 
   2   3  11      753.73      766.32     16.06 o 
   3   3  11      244.76      244.07     12.12 o 
   4   3  11       26.76       26.94      3.58 o 
   5   3  11       10.78        7.57      2.99 o 
   6   3  11      132.21      130.47      7.13 o 
   7   3  11      112.64      102.24      8.80 o 
   8   3  11        5.25        3.66      3.89 o 
  -8   4  11       79.01       86.08      3.59 o 
  -7   4  11       21.73       15.49      2.02 o 
  -6   4  11      168.51      156.95      4.23 o 
  -5   4  11        6.99        6.82      1.42 o 
  -4   4  11        0.97       10.06      4.16 o 
  -3   4  11      408.39      372.05      9.07 o 
  -2   4  11       45.95       29.87      1.91 o 
  -1   4  11      554.72      546.28      7.98 o 
   0   4  11      282.48      271.21      5.03 o 
   1   4  11      605.81      586.77     12.81 o 
   2   4  11      378.40      359.03      9.69 o 
   3   4  11        6.31       10.22      2.73 o 
   4   4  11       25.22       25.06      3.65 o 
   5   4  11        0.22       -2.36      2.36 o 
   6   4  11        4.21        5.12      3.15 o 
   7   4  11       27.25       31.76      4.81 o 
   8   4  11        6.52       10.71      4.40 o 
  -8   5  11       17.17       22.93      2.37 o 
  -7   5  11       14.13       15.11      2.11 o 
  -6   5  11       98.45       91.05      3.05 o 
  -5   5  11       13.32       15.30      1.82 o 
  -4   5  11      328.40      293.62      7.44 o 
  -3   5  11        9.99        8.05      1.89 o 
  -2   5  11        0.01       -0.97      1.03 o 
  -1   5  11      685.72      694.76     10.71 o 
   0   5  11      610.99      641.91     10.89 o 
   1   5  11      684.62      639.00     13.81 o 
   2   5  11     1630.84     1643.21     40.49 o 
   3   5  11       45.93       39.79      5.93 o 
   4   5  11        3.99        5.13      2.73 o 
   5   5  11       35.91       33.16      5.57 o 
   6   5  11       26.56       23.95      4.02 o 
   7   5  11        9.14        8.25      3.87 o 
   8   5  11        1.11        3.20      3.90 o 
  -8   6  11       49.36       45.59      4.44 o 
  -7   6  11       49.65       38.04      2.79 o 
  -6   6  11       33.39       29.48      2.41 o 
  -5   6  11        3.20        4.26      1.60 o 
  -4   6  11      433.54      394.25      9.57 o 
  -3   6  11      484.74      430.05      9.92 o 
  -2   6  11       32.00       36.72      2.02 o 
  -1   6  11        0.11        0.63      0.96 o 
   0   6  11        4.26        3.09      1.33 o 
   1   6  11      624.08      590.47     12.93 o 
   2   6  11      727.79      782.14     16.90 o 
   3   6  11        4.86       13.02      2.18 o 
   4   6  11        0.04       -1.59      2.34 o 
   5   6  11       93.58       97.31      6.01 o 
   6   6  11        1.16        0.22      2.86 o 
   7   6  11        2.40        2.04      3.77 o 
   8   6  11        3.17        5.27      4.10 o 
  -8   7  11       18.41       25.35      4.66 o 
  -7   7  11        4.13        1.86      1.92 o 
  -6   7  11       56.73       47.32      2.82 o 
  -5   7  11      235.51      208.54      5.08 o 
  -4   7  11       51.05       38.23      3.14 o 
  -3   7  11       24.05       20.22      2.40 o 
  -2   7  11      138.48      134.18      4.31 o 
  -1   7  11      206.22      195.30      4.87 o 
   0   7  11        0.02       -0.68      1.11 o 
   1   7  11      286.07      295.14      7.39 o 
   2   7  11      713.41      759.77     16.56 o 
   3   7  11       52.78       58.55      4.40 o 
   4   7  11       11.02       10.32      3.02 o 
   5   7  11       68.45       68.36      5.56 o 
   6   7  11       22.72       20.68      4.36 o 
   7   7  11       13.58       13.32      4.02 o 
   8   7  11       12.41        9.82     11.94 o 
  -8   8  11        5.29        1.87      3.15 o 
  -7   8  11        7.44        5.55      2.09 o 
  -6   8  11       21.53       24.29      2.35 o 
  -5   8  11       39.19       43.30      2.57 o 
  -4   8  11        7.15        4.60      3.00 o 
  -3   8  11       72.97       60.57      3.39 o 
  -2   8  11        1.89       -1.11      1.53 o 
  -1   8  11      177.19      159.99      5.34 o 
   0   8  11       33.55       26.73      2.13 o 
   1   8  11        0.41       -1.06      1.13 o 
   2   8  11       45.02       57.78      9.20 o 
   3   8  11      222.82      206.68      6.51 o 
   4   8  11       54.60       55.25      4.77 o 
   5   8  11        1.47        1.43      3.05 o 
   6   8  11       12.65        5.23      3.35 o 
   7   8  11       10.87       10.72      3.98 o 
  -8   9  11       13.05       15.61      2.97 o 
  -7   9  11       23.70       25.82      2.66 o 
  -6   9  11        0.81        5.05      1.93 o 
  -5   9  11       44.96       41.31      2.55 o 
  -4   9  11       40.38       38.14      3.09 o 
  -3   9  11       88.88       92.36      4.10 o 
  -2   9  11        9.14        2.36      1.86 o 
  -1   9  11        3.24       -0.63      1.68 o 
   0   9  11      171.53      160.19      4.06 o 
   1   9  11       54.21       51.17      2.64 o 
   2   9  11        6.29        6.39      2.27 o 
   3   9  11        0.16        0.56      2.13 o 
   4   9  11       59.32       57.88      5.05 o 
   5   9  11       13.91       12.93      3.58 o 
   6   9  11        0.10        0.40      3.08 o 
   7   9  11       24.25       25.12      4.65 o 
  -8  10  11        1.47       -2.58      3.82 o 
  -7  10  11        3.54        4.92      2.24 o 
  -6  10  11        0.77        1.57      1.90 o 
  -5  10  11        0.97        0.63      1.69 o 
  -4  10  11       12.04       11.40      2.37 o 
  -3  10  11       19.77       21.78      2.54 o 
  -2  10  11        6.88        5.77      1.86 o 
  -1  10  11      127.69      133.82      7.07 o 
   0  10  11        0.47        0.82      1.60 o 
   1  10  11       96.63       94.84      3.41 o 
   2  10  11        6.54        6.65      2.08 o 
   3  10  11       87.03       83.10      5.86 o 
   4  10  11       40.15       40.01      4.50 o 
   5  10  11      108.98      108.17      6.62 o 
   6  10  11        1.56        0.26      3.15 o 
   7  10  11        0.19       -3.42      3.42 o 
  -8  11  11       14.41       14.83      7.70 o 
  -7  11  11       20.86       24.14      2.75 o 
  -6  11  11       73.81       75.06      3.63 o 
  -5  11  11       38.37       32.73      2.53 o 
  -4  11  11       77.26       76.41      4.04 o 
  -3  11  11      105.64       95.75      4.27 o 
  -2  11  11       49.37       53.98      3.75 o 
  -1  11  11        3.51       -0.77      1.93 o 
   0  11  11      265.21      253.45      8.49 o 
   1  11  11      649.23      647.25     11.40 o 
   2  11  11      100.25      107.16      4.39 o 
   3  11  11       37.48       27.28      3.00 o 
   4  11  11      122.75      108.97      6.36 o 
   5  11  11       19.66       19.69      3.93 o 
   6  11  11        0.01       -2.37      3.22 o 
   7  11  11        0.28       -0.59      3.53 o 
  -7  12  11        0.55       -1.44      2.18 o 
  -6  12  11        6.75        5.63      2.12 o 
  -5  12  11        5.13        4.77      2.18 o 
  -4  12  11      187.27      163.86      5.60 o 
  -3  12  11       91.26       75.12      4.56 o 
  -2  12  11       86.44       77.45      4.47 o 
  -1  12  11       10.47        7.82      2.32 o 
   0  12  11      494.80      449.78      9.85 o 
   1  12  11      123.78      127.13      5.91 o 
   2  12  11      275.80      254.98      6.77 o 
   3  12  11       79.86       73.22      3.79 o 
   4  12  11       20.58       20.73      3.89 o 
   5  12  11        0.16       -0.38      2.95 o 
   6  12  11        3.45        1.84      3.41 o 
   7  12  11        0.83       -3.10      3.70 o 
  -7  13  11        3.01       -2.43      2.43 o 
  -6  13  11      113.03      114.07      4.70 o 
  -5  13  11       35.79       43.39      3.12 o 
  -4  13  11       68.50       79.15      6.62 o 
  -3  13  11        3.73        4.83      2.56 o 
  -2  13  11       56.62       56.24      4.02 o 
  -1  13  11        6.43        4.00      2.25 o 
   0  13  11       41.54       43.18      3.09 o 
   1  13  11        0.00        0.49      1.91 o 
   2  13  11        1.44        5.91      2.56 o 
   3  13  11       21.19       24.11      2.72 o 
   4  13  11        1.67        4.51      3.42 o 
   5  13  11        0.31       -0.26      3.12 o 
   6  13  11        4.51        5.67      3.74 o 
  -7  14  11        3.92        5.10      2.58 o 
  -6  14  11       15.43        8.80      2.67 o 
  -5  14  11        1.56       -1.57      2.81 o 
  -4  14  11       43.02       40.61      4.12 o 
  -3  14  11       87.97       82.43      5.65 o 
  -2  14  11       20.80       17.05      2.99 o 
  -1  14  11        1.64        2.06      2.28 o 
   0  14  11      206.15      185.76      6.56 o 
   1  14  11        0.07        0.39      1.90 o 
   2  14  11      156.51      162.54      6.49 o 
   3  14  11       54.27       46.22      3.37 o 
   4  14  11       12.22       10.28      2.91 o 
   5  14  11        6.27        5.04      3.52 o 
   6  14  11        5.96        1.58      4.66 o 
  -7  15  11        5.92        2.78      6.25 o 
  -6  15  11        1.33        3.71      2.58 o 
  -5  15  11        0.35       -0.45      2.97 o 
  -4  15  11       11.19       11.89      3.18 o 
  -3  15  11        3.35        1.68      2.72 o 
  -2  15  11       40.09       39.54      3.76 o 
  -1  15  11        8.21        7.34      2.63 o 
   0  15  11        7.82        5.61      2.54 o 
   1  15  11       63.75       70.95      4.26 o 
   2  15  11       97.41      102.51      5.62 o 
   3  15  11       40.22       42.00      4.55 o 
   4  15  11        6.78        4.73      2.78 o 
   5  15  11        0.36       -2.64      2.64 o 
   6  15  11        4.08       12.79      5.88 o 
  -6  16  11        9.86       10.23      6.37 o 
  -5  16  11       12.76       20.42      3.80 o 
  -4  16  11        5.95        5.53      3.07 o 
  -3  16  11       54.85       54.15      4.44 o 
  -2  16  11       53.29       55.36      4.32 o 
  -1  16  11       30.95       27.67      5.95 o 
   0  16  11       50.30       45.82      4.62 o 
   1  16  11       32.84       26.64      3.35 o 
   2  16  11       14.55       10.93      3.05 o 
   3  16  11        0.02       -0.44      2.57 o 
   4  16  11        3.14        5.26      3.52 o 
   5  16  11        1.04       -0.15      4.85 o 
   6  16  11        0.01       -2.59      5.03 o 
  -6  17  11        9.15        8.50      3.86 o 
  -5  17  11       52.30       59.62      5.03 o 
  -4  17  11        0.15        4.03      3.16 o 
  -3  17  11        0.47        2.52      2.94 o 
  -2  17  11       35.15       32.88      3.79 o 
  -1  17  11       13.85       14.38      3.20 o 
   0  17  11       13.32       19.10      3.25 o 
   1  17  11       14.58       10.77      2.96 o 
   2  17  11        1.37        0.83      2.81 o 
   3  17  11        5.57        5.05      4.02 o 
   4  17  11        0.05       -1.91      3.39 o 
  -5  18  11        3.48        6.09      3.61 o 
  -4  18  11        0.00        5.11      3.25 o 
  -3  18  11        0.02        0.22      2.99 o 
  -2  18  11        8.25        8.29      3.19 o 
  -1  18  11       12.71       15.60      3.38 o 
   0  18  11        6.00       10.10      3.09 o 
   1  18  11        1.94        3.42      2.78 o 
   2  18  11        0.46       -1.28      2.85 o 
   3  18  11        0.01        2.54      3.00 o 
  -5  19  11       14.15       17.95      4.21 o 
  -4  19  11        5.70        5.25      3.50 o 
  -3  19  11        0.84       -1.64      3.10 o 
  -2  19  11       32.70       30.82      4.08 o 
  -1  19  11       27.60       33.49      3.99 o 
   0  19  11        0.18        2.82      2.99 o 
   1  19  11        6.93        0.02      3.84 o 
   2  19  11       30.80       26.21      4.91 o 
   3  19  11       12.70        3.79      5.83 o 
  -4  20  11       27.27       33.92      4.70 o 
  -3  20  11        1.78        1.50      3.39 o 
  -2  20  11       52.77       48.40      5.47 o 
  -1  20  11        2.73       11.79      4.13 o 
   0  20  11       19.48       16.94      3.73 o 
   1  20  11        0.50       -1.22      7.25 o 
   2  20  11        0.28       -1.49      3.89 o 
   3  20  11        3.49        0.48      5.96 o 
  -4  21  11       34.52       34.37      4.95 o 
  -3  21  11       10.81        7.17      3.89 o 
  -2  21  11        0.29        1.12      3.40 o 
  -1  21  11       22.53       22.56      4.85 o 
   0  21  11       15.11       10.00      3.53 o 
   1  21  11        0.35       -0.91      5.36 o 
   2  21  11        7.78       -1.77      5.93 o 
   3  21  11        0.00       -5.98      5.98 o 
  -3  22  11        2.66        1.42      3.80 o 
  -2  22  11        5.74        1.34      3.52 o 
  -1  22  11        1.15       -2.64      4.49 o 
   0  22  11        1.26        1.78      3.31 o 
   1  22  11       20.98        8.42      6.81 o 
   2  22  11        0.00       -5.66      5.96 o 
  -1  23  11        1.28        3.25      3.47 o 
   0  23  11        2.78        5.39      4.34 o 
   1  23  11        2.86       -6.20      6.20 o 
  -8   0  12        4.48        1.68      2.98 o 
  -7   0  12       68.46       68.01      7.70 o 
  -6   0  12      133.01      126.54      4.82 o 
  -5   0  12      105.45       93.10      5.86 o 
  -4   0  12      479.18      438.11     13.37 o 
  -3   0  12      196.37      224.86      8.22 o 
  -2   0  12      700.65      647.58     14.26 o 
  -1   0  12       25.52       25.19      2.21 o 
   0   0  12     1096.06     1101.64     27.95 o 
   1   0  12       87.29       84.79      3.93 o 
   2   0  12       78.89       76.09      6.92 o 
   3   0  12      290.06      267.74     13.44 o 
   4   0  12       51.31       44.82      6.16 o 
   5   0  12       13.75       17.46      4.96 o 
   6   0  12       12.12       14.21      5.16 o 
   7   0  12      201.96      205.35     13.68 o 
   8   0  12      171.00      165.30     12.71 o 
  -8   1  12        9.46       11.77      2.35 o 
  -7   1  12        1.56        1.99      1.65 o 
  -6   1  12        1.96        0.17      1.49 o 
  -5   1  12        3.23        1.95      1.38 o 
  -4   1  12        0.90        2.77      3.47 o 
  -3   1  12       80.00       80.01      3.57 o 
  -2   1  12       16.53       14.86      1.67 o 
  -1   1  12      219.78      217.82      4.28 o 
   0   1  12       22.65       30.55      2.33 o 
   1   1  12      202.58      181.49      4.76 o 
   2   1  12      166.29      164.57      4.21 o 
   3   1  12       92.85       86.99      5.37 o 
   4   1  12        1.86       -0.34      2.45 o 
   5   1  12        1.72       -1.53      2.57 o 
   6   1  12        2.50        4.00      3.09 o 
   7   1  12       26.25       26.33      4.72 o 
   8   1  12        0.41        7.53      4.18 o 
  -8   2  12        4.00       11.88      2.35 o 
  -7   2  12       34.58       35.11      2.48 o 
  -6   2  12       28.76       30.14      2.60 o 
  -5   2  12        0.37       -0.14      1.32 o 
  -4   2  12      209.28      187.98      5.47 o 
  -3   2  12      477.25      457.63      9.56 o 
  -2   2  12       23.44       28.85      1.84 o 
  -1   2  12      146.73      143.05      3.32 o 
   0   2  12       72.77       68.21      2.54 o 
   1   2  12       86.88       72.28      2.58 o 
   2   2  12      456.66      443.18     10.36 o 
   3   2  12      246.89      231.85      8.77 o 
   4   2  12       17.70       11.85      3.19 o 
   5   2  12        7.42        3.18      4.43 o 
   6   2  12        0.47        0.73      2.97 o 
   7   2  12      129.72      125.90      8.61 o 
   8   2  12      101.48      104.47      8.04 o 
  -8   3  12        0.11        3.45      2.00 o 
  -7   3  12        0.05        0.06      1.68 o 
  -6   3  12        2.11        0.69      1.69 o 
  -5   3  12        8.49        7.53      1.75 o 
  -4   3  12      116.15      116.00      4.74 o 
  -3   3  12      333.52      332.53      7.57 o 
  -2   3  12       38.93       35.74      2.00 o 
  -1   3  12       28.94       29.66      1.53 o 
   0   3  12       38.33       38.86      1.91 o 
   1   3  12        2.99        2.36      1.14 o 
   2   3  12      100.11       96.73      4.78 o 
   3   3  12      649.90      633.41     17.85 o 
   4   3  12       53.32       55.11      6.06 o 
   5   3  12       46.72       37.35      4.45 o 
   6   3  12       18.84       21.21      4.08 o 
   7   3  12       38.37       37.33      5.10 o 
   8   3  12        3.38        0.07      3.88 o 
  -8   4  12       33.29       42.41      2.99 o 
  -7   4  12        2.15        0.76      1.65 o 
  -6   4  12        1.79        1.96      1.46 o 
  -5   4  12       46.08       42.57      2.64 o 
  -4   4  12      821.73      736.08     16.96 o 
  -3   4  12     1182.83     1106.57     20.24 o 
  -2   4  12        5.14        5.23      1.19 o 
  -1   4  12       13.47        8.84      1.11 o 
   0   4  12     1024.11     1058.25     15.64 o 
   1   4  12      216.80      237.60      5.46 o 
   2   4  12      330.07      312.79      9.71 o 
   3   4  12      275.51      241.86      9.03 o 
   4   4  12       61.49       53.22      4.78 o 
   5   4  12       25.22       19.97      3.77 o 
   6   4  12        0.74       -2.87      2.87 o 
   7   4  12        2.42        2.58      6.04 o 
   8   4  12        0.91        3.36      4.12 o 
  -8   5  12        2.85        1.32      2.65 o 
  -7   5  12        4.93        4.63      1.60 o 
  -6   5  12        1.51        4.61      1.44 o 
  -5   5  12        0.02       -1.45      1.45 o 
  -4   5  12       65.65       63.17      3.40 o 
  -3   5  12      224.21      213.21      6.01 o 
  -2   5  12        7.15        8.85      1.25 o 
  -1   5  12      607.25      588.97      8.62 o 
   0   5  12      123.82      138.44      3.40 o 
   1   5  12       60.94       64.72      3.21 o 
   2   5  12      374.22      322.89      9.98 o 
   3   5  12      337.98      322.42     10.81 o 
   4   5  12      115.08      107.98      6.08 o 
   5   5  12      144.96      129.62      7.08 o 
   6   5  12        2.23        1.01      3.58 o 
   7   5  12       17.89       14.76      4.23 o 
   8   5  12       20.55       30.38      5.37 o 
  -8   6  12       39.54       54.45      3.05 o 
  -7   6  12        6.76        8.06      1.74 o 
  -6   6  12       20.42       21.91      2.22 o 
  -5   6  12       52.90       43.03      3.28 o 
  -4   6  12      633.41      544.51     11.60 o 
  -3   6  12      294.78      281.44      8.53 o 
  -2   6  12        1.51       -1.04      1.98 o 
  -1   6  12        5.36        6.33      1.08 o 
   0   6  12       54.49       56.00      2.70 o 
   1   6  12      150.58      161.22      9.51 o 
   2   6  12        2.38        5.66      1.96 o 
   3   6  12      220.40      224.52      8.65 o 
   4   6  12       36.28       32.52      4.05 o 
   5   6  12       46.37       43.51      4.78 o 
   6   6  12        0.11       -1.67      3.06 o 
   7   6  12        4.41       -1.69      3.54 o 
  -8   7  12       11.34       16.08      2.90 o 
  -7   7  12        4.41        1.61      1.62 o 
  -6   7  12        4.90        7.54      2.51 o 
  -5   7  12      140.78      135.86      5.11 o 
  -4   7  12      160.05      162.84      5.44 o 
  -3   7  12       53.56       52.09      3.23 o 
  -2   7  12        0.00       -1.46      1.46 o 
  -1   7  12       68.38       68.21      2.50 o 
   0   7  12       42.00       36.37      2.23 o 
   1   7  12       44.79       49.49      2.87 o 
   2   7  12      149.71      150.34      5.41 o 
   3   7  12       43.12       43.75      4.24 o 
   4   7  12        3.72        2.72      2.80 o 
   5   7  12        9.74        2.87      3.02 o 
   6   7  12       50.77       58.09      5.73 o 
   7   7  12        4.71        2.78      3.75 o 
  -8   8  12        1.25        4.39      2.31 o 
  -7   8  12        4.26        5.67      2.07 o 
  -6   8  12        8.79        9.53      1.90 o 
  -5   8  12       25.77       22.67      2.79 o 
  -4   8  12        0.23        0.78      2.31 o 
  -3   8  12        0.00       -1.81      1.81 o 
  -2   8  12       40.07       31.18      2.58 o 
  -1   8  12        7.98        8.13      1.60 o 
   0   8  12       23.51       24.10      2.21 o 
   1   8  12       44.25       47.76      2.49 o 
   2   8  12        7.60        5.86      2.94 o 
   3   8  12       10.94        7.33      2.78 o 
   4   8  12       86.27       94.79      7.41 o 
   5   8  12       17.76       19.83      3.94 o 
   6   8  12        3.30        1.55      7.18 o 
   7   8  12       17.48       26.23      4.90 o 
  -8   9  12        1.57        0.35      2.26 o 
  -7   9  12       16.65       18.94      2.48 o 
  -6   9  12        0.47        2.97      2.81 o 
  -5   9  12       29.05       33.68      3.17 o 
  -4   9  12        3.49        2.97      2.09 o 
  -3   9  12       12.48       17.46      2.51 o 
  -2   9  12       76.09       83.74      3.81 o 
  -1   9  12        7.09        7.40      1.67 o 
   0   9  12        0.38       -1.10      1.57 o 
   1   9  12       10.47       10.10      1.63 o 
   2   9  12       27.40       20.62      2.65 o 
   3   9  12        9.15       11.43      2.35 o 
   4   9  12       26.12       27.07      4.07 o 
   5   9  12       59.54       64.11      5.71 o 
   6   9  12       16.47       16.97      4.12 o 
   7   9  12       21.65       19.18      4.53 o 
  -7  10  12        5.24        4.35      2.44 o 
  -6  10  12        0.29        4.78      2.63 o 
  -5  10  12       10.85       12.13      2.67 o 
  -4  10  12       11.33       13.63      2.97 o 
  -3  10  12        2.90       -0.34      1.93 o 
  -2  10  12        9.37        0.64      1.88 o 
  -1  10  12      115.91      120.44      5.07 o 
   0  10  12       68.81       59.93      6.32 o 
   1  10  12       29.71       43.99      4.70 o 
   2  10  12        0.38        0.66      1.88 o 
   3  10  12        6.16        4.48      2.23 o 
   4  10  12       28.71       30.11      5.92 o 
   5  10  12        5.91        5.62      4.98 o 
   6  10  12        8.25       10.93      3.75 o 
   7  10  12        5.48        5.16      3.92 o 
  -7  11  12       33.09       38.05      3.77 o 
  -6  11  12        5.92       13.09      2.99 o 
  -5  11  12        6.67        2.09      2.90 o 
  -4  11  12        4.59        0.34      2.19 o 
  -3  11  12        4.56        7.21      2.21 o 
  -2  11  12        1.24       -2.03      2.03 o 
  -1  11  12      153.93      133.23      5.38 o 
   0  11  12       30.14       30.54      2.69 o 
   1  11  12       98.64      103.10      4.34 o 
   2  11  12      110.06      100.24      4.34 o 
   3  11  12        0.04       -1.89      2.08 o 
   4  11  12       94.58       91.33      6.16 o 
   5  11  12        0.66       -0.10      3.10 o 
   6  11  12        1.71       -3.26      3.26 o 
   7  11  12        4.26        8.24      4.26 o 
  -7  12  12        0.79       -3.17      3.17 o 
  -6  12  12       50.14       61.02      4.61 o 
  -5  12  12        3.23        2.94      2.48 o 
  -4  12  12      106.02      102.60      4.73 o 
  -3  12  12        9.78       12.19      3.03 o 
  -2  12  12        0.02       -2.10      2.10 o 
  -1  12  12        4.51        1.67      2.18 o 
   0  12  12      165.21      155.99      5.25 o 
   1  12  12       39.17       41.84      3.37 o 
   2  12  12       69.29       80.14      4.00 o 
   3  12  12      143.75      132.95      7.92 o 
   4  12  12       39.90       43.32      4.81 o 
   5  12  12        7.65        9.44      3.71 o 
   6  12  12        0.16        0.76      3.47 o 
  -7  13  12       10.96        8.25      2.61 o 
  -6  13  12        5.62        4.85      3.02 o 
  -5  13  12        0.08       -2.14      2.67 o 
  -4  13  12       56.87       52.51      4.27 o 
  -3  13  12        2.20        3.44      2.59 o 
  -2  13  12      274.75      263.50      8.17 o 
  -1  13  12       11.01        8.78      2.49 o 
   0  13  12       66.79       69.89      3.84 o 
   1  13  12       11.49       11.19      2.29 o 
   2  13  12       32.06       32.41      3.68 o 
   3  13  12       51.78       52.70      3.54 o 
   4  13  12       18.14       13.45      3.99 o 
   5  13  12       11.10       16.86      4.97 o 
   6  13  12        0.02        1.28      3.62 o 
  -7  14  12        2.22        5.55      2.52 o 
  -6  14  12       27.62       27.27      4.09 o 
  -5  14  12       25.73       28.06      4.17 o 
  -4  14  12        8.88        7.77      3.02 o 
  -3  14  12       32.04       24.08      3.42 o 
  -2  14  12        6.59        6.80      2.74 o 
  -1  14  12       85.87       92.31      5.00 o 
   0  14  12        1.04       -1.89      1.89 o 
   1  14  12        0.84       -1.75      2.13 o 
   2  14  12       19.88       25.27      5.16 o 
   3  14  12        7.40        6.09      2.82 o 
   4  14  12        3.55       -0.98      2.65 o 
   5  14  12        1.23       -3.18      3.18 o 
   6  14  12        7.05        5.43      3.88 o 
  -6  15  12        9.32       11.50      3.74 o 
  -5  15  12       33.80       37.83      4.28 o 
  -4  15  12       17.56       13.22      3.33 o 
  -3  15  12        6.79        3.37      2.75 o 
  -2  15  12       64.37       66.99      6.50 o 
  -1  15  12       23.49       16.49      3.07 o 
   0  15  12       21.42       26.92      3.33 o 
   1  15  12        3.10        2.57      2.14 o 
   2  15  12       18.42       23.65      3.49 o 
   3  15  12        1.72        1.83      2.70 o 
   4  15  12        0.12        0.19      3.45 o 
   5  15  12        3.20       -1.49      2.97 o 
   6  15  12        1.71       -1.05      5.26 o 
  -6  16  12        8.09        9.47      3.68 o 
  -5  16  12        2.04        1.42      3.25 o 
  -4  16  12        0.00        1.49      3.04 o 
  -3  16  12        0.81        0.98      2.80 o 
  -2  16  12       20.62       20.24      3.94 o 
  -1  16  12       20.33       14.25      3.15 o 
   0  16  12        0.02       -2.33      2.33 o 
   1  16  12        2.35        2.33      2.87 o 
   2  16  12        0.16       -2.68      2.68 o 
   3  16  12        0.02       -1.69      2.72 o 
   4  16  12        0.45        4.40      5.19 o 
   5  16  12        1.16       -0.96      3.04 o 
  -6  17  12        3.10        0.63      4.61 o 
  -5  17  12        0.47        4.32      3.50 o 
  -4  17  12        2.42        2.00      3.09 o 
  -3  17  12        4.72        3.44      5.26 o 
  -2  17  12        3.35        3.56      3.05 o 
  -1  17  12        1.92       -2.59      2.59 o 
   0  17  12        1.06       -0.66      2.58 o 
   1  17  12        0.13       -0.35      5.79 o 
   2  17  12        7.56        5.63      3.05 o 
   3  17  12       29.51       34.41      4.10 o 
   4  17  12        0.05        0.18      3.86 o 
  -5  18  12       47.67       65.23      5.54 o 
  -4  18  12        3.74        3.35      3.40 o 
  -3  18  12        5.37        0.68      3.10 o 
  -2  18  12       70.74       83.71      5.51 o 
  -1  18  12        3.42        0.01      3.05 o 
   0  18  12        0.01       -1.69      2.74 o 
   1  18  12        1.29       -1.48      3.63 o 
   2  18  12        2.06        1.37      3.13 o 
   3  18  12       10.56       12.22      3.47 o 
  -5  19  12       10.80       14.78      5.02 o 
  -4  19  12       39.67       42.47      4.77 o 
  -3  19  12        0.78       -2.58      3.13 o 
  -2  19  12        4.12        6.56      3.41 o 
  -1  19  12       45.71       60.61      4.99 o 
   0  19  12       17.87       16.60      3.62 o 
   1  19  12        5.86        3.79      4.07 o 
   2  19  12        3.38        1.92      3.27 o 
   3  19  12        0.78        3.66      3.40 o 
  -4  20  12       48.50       57.69      7.90 o 
  -3  20  12        0.84       -3.28      3.28 o 
  -2  20  12       13.72       17.03      4.57 o 
  -1  20  12       58.61       68.74      5.33 o 
   0  20  12        0.88       -2.09      3.05 o 
   1  20  12        5.00       -1.54      4.04 o 
   2  20  12       12.70       15.57      4.60 o 
   3  20  12        3.64       -3.65      5.92 o 
  -3  21  12        1.62        1.36      3.66 o 
  -2  21  12        2.82        1.56      3.44 o 
  -1  21  12        3.39        3.71      3.93 o 
   0  21  12        0.05        1.34      3.58 o 
   1  21  12        0.00        1.58     12.34 o 
   2  21  12       11.67       -5.89      5.89 o 
  -2  22  12        7.83        3.83      3.74 o 
  -1  22  12        0.99       -0.83      3.30 o 
   0  22  12        1.46        3.23      5.24 o 
   1  22  12        1.80        1.99      6.85 o 
  -8   1  13       36.78       43.18      3.14 o 
  -7   1  13       29.74       37.47      2.54 o 
  -6   1  13      168.71      158.13      6.40 o 
  -5   1  13       22.39       23.98      2.60 o 
  -4   1  13     1695.30     1655.22     29.57 o 
  -3   1  13     1932.91     1906.92     33.53 o 
  -2   1  13      241.33      256.26      5.03 o 
  -1   1  13      480.47      459.82      7.62 o 
   0   1  13      552.86      543.85      9.59 o 
   1   1  13        0.03        0.64      1.12 o 
   2   1  13      118.70      132.23      6.23 o 
   3   1  13        1.49       -1.01      2.75 o 
   4   1  13        5.46        2.13      2.75 o 
   5   1  13       20.39       21.08      4.37 o 
   6   1  13       32.05       34.60      4.59 o 
   7   1  13       85.96       85.97      7.04 o 
  -8   2  13       27.02       30.01      2.89 o 
  -7   2  13        0.77        0.53      1.50 o 
  -6   2  13        8.40        6.60      1.87 o 
  -5   2  13      126.43      125.42      5.62 o 
  -4   2  13      549.83      534.13     11.20 o 
  -3   2  13      327.24      363.55      8.35 o 
  -2   2  13        2.28        1.24      1.24 o 
  -1   2  13        0.31        1.56      1.76 o 
   0   2  13      606.39      590.30      9.41 o 
   1   2  13      136.27      150.44      4.98 o 
   2   2  13       72.51       83.16      9.22 o 
   3   2  13        2.92        4.60      6.06 o 
   4   2  13       99.94      100.72      6.09 o 
   5   2  13       24.62       20.59      3.81 o 
   6   2  13       29.24       26.29      4.38 o 
   7   2  13       19.67       20.36      4.59 o 
  -8   3  13       36.64       34.77      2.77 o 
  -7   3  13        1.39        1.28      1.96 o 
  -6   3  13        0.11       -1.51      1.91 o 
  -5   3  13       38.23       39.60      3.64 o 
  -4   3  13      281.12      263.85     12.67 o 
  -3   3  13     1164.68     1084.35     20.06 o 
  -2   3  13      204.43      202.19      4.72 o 
  -1   3  13      572.51      552.54      8.25 o 
   0   3  13      430.73      423.17      7.21 o 
   1   3  13        5.06        3.20      1.65 o 
   2   3  13      337.71      346.90      8.84 o 
   3   3  13      125.73      115.40      6.36 o 
   4   3  13      120.35       96.86      9.26 o 
   5   3  13       38.29       38.68      4.63 o 
   6   3  13        4.09       -1.62      3.08 o 
   7   3  13        6.06        7.34      3.78 o 
  -8   4  13        0.60        3.26      1.85 o 
  -7   4  13        9.47        5.55      2.25 o 
  -6   4  13       74.10       58.07      3.41 o 
  -5   4  13       39.54       38.66      3.68 o 
  -4   4  13      705.76      662.47     15.67 o 
  -3   4  13      575.36      560.80     11.46 o 
  -2   4  13       11.36        7.95      1.44 o 
  -1   4  13       50.68       53.84      2.13 o 
   0   4  13       29.16       35.85      1.93 o 
   1   4  13        1.99        4.23      1.30 o 
   2   4  13       26.84       38.36      2.86 o 
   3   4  13       13.04       12.49      3.10 o 
   4   4  13       10.18        8.11      3.09 o 
   5   4  13       25.06       22.64      3.91 o 
   6   4  13       14.43       15.61      3.94 o 
   7   4  13        0.01       -0.08      3.61 o 
  -8   5  13        0.11        0.92      1.78 o 
  -7   5  13        0.06       -1.83      1.83 o 
  -6   5  13       10.32       10.76      1.97 o 
  -5   5  13       64.91       59.33      3.73 o 
  -4   5  13       41.19       39.57      3.55 o 
  -3   5  13      177.12      154.11      6.39 o 
  -2   5  13        0.64       -1.08      1.08 o 
  -1   5  13       41.55       29.00      1.64 o 
   0   5  13      163.25      159.54      3.77 o 
   1   5  13       43.01       45.49      2.54 o 
   2   5  13      311.72      301.86      8.13 o 
   3   5  13        0.12        0.64      4.48 o 
   4   5  13       88.43       82.56      5.88 o 
   5   5  13        3.41        3.95      3.14 o 
   6   5  13        4.22        3.69      5.58 o 
   7   5  13       13.52       17.79      4.51 o 
  -8   6  13        1.70        0.72      2.90 o 
  -7   6  13        2.66        3.03      2.08 o 
  -6   6  13      100.62       91.46      3.89 o 
  -5   6  13       72.60       72.69      2.98 o 
  -4   6  13        9.07        7.37      2.23 o 
  -3   6  13        0.68        3.89      2.23 o 
  -2   6  13        1.35       -0.34      2.78 o 
  -1   6  13       49.44       47.95      2.01 o 
   0   6  13       26.75       25.67      1.79 o 
   1   6  13      103.19      106.37      3.40 o 
   2   6  13      154.95      156.98      5.57 o 
   3   6  13       16.02       15.78      3.26 o 
   4   6  13        0.16       -0.90      2.68 o 
   5   6  13        2.90        5.37      3.12 o 
   6   6  13        3.88        5.96      3.60 o 
   7   6  13        1.98       -0.94      3.49 o 
  -8   7  13        1.31        3.58      2.95 o 
  -7   7  13        1.28       -0.76      1.95 o 
  -6   7  13       73.74       79.95      3.45 o 
  -5   7  13       30.82       33.11      2.31 o 
  -4   7  13       55.46       50.73      3.45 o 
  -3   7  13        7.11        8.31      2.20 o 
  -2   7  13       95.94       89.05      3.92 o 
  -1   7  13        0.07       -1.35      1.35 o 
   0   7  13       19.15       13.72      1.53 o 
   1   7  13      236.33      255.95      5.65 o 
   2   7  13      253.10      263.27      7.57 o 
   3   7  13       27.56       20.69      7.75 o 
   4   7  13       16.74       17.36      3.94 o 
   5   7  13       16.86       18.98      4.05 o 
   6   7  13        0.19       -0.47      5.90 o 
   7   7  13        0.02       -1.30      3.63 o 
  -8   8  13        1.93       -0.38      2.86 o 
  -7   8  13        5.26        5.39      2.14 o 
  -6   8  13      100.68       96.66      4.91 o 
  -5   8  13      124.71      119.54      4.95 o 
  -4   8  13        2.56       -1.81      1.93 o 
  -3   8  13       21.32       25.56      2.68 o 
  -2   8  13       78.27       67.99      3.59 o 
  -1   8  13      193.11      171.32      4.63 o 
   0   8  13      584.84      506.96      9.27 o 
   1   8  13        4.06        3.80      1.50 o 
   2   8  13       49.79       49.50      3.45 o 
   3   8  13       51.48       50.34      4.81 o 
   4   8  13       89.35       78.80      6.15 o 
   5   8  13        8.05        7.02      4.90 o 
   6   8  13        6.50        3.97      3.54 o 
   7   8  13        6.18        7.93      4.21 o 
  -7   9  13       19.45       17.11      3.30 o 
  -6   9  13        4.31        7.57      2.74 o 
  -5   9  13       27.67       27.46      3.10 o 
  -4   9  13       22.71       14.33      2.48 o 
  -3   9  13       82.46       64.43      3.67 o 
  -2   9  13       44.27       41.72      3.02 o 
  -1   9  13        6.98        7.45      1.76 o 
   0   9  13       32.73       35.18      2.74 o 
   1   9  13      140.50      145.81      4.24 o 
   2   9  13        3.57        4.57      1.94 o 
   3   9  13       36.54       34.74      4.12 o 
   4   9  13       28.28       23.98      4.11 o 
   5   9  13        0.34        3.36      3.32 o 
   6   9  13        0.62        2.86      3.52 o 
   7   9  13        6.37        4.60      4.16 o 
  -7  10  13       14.11       16.16      3.34 o 
  -6  10  13       94.06       95.44      5.00 o 
  -5  10  13       21.65       21.38      2.99 o 
  -4  10  13        4.32        3.36      2.48 o 
  -3  10  13       19.70       14.39      2.49 o 
  -2  10  13      102.79       76.26      3.87 o 
  -1  10  13      158.98      160.20      5.24 o 
   0  10  13      163.77      180.74      7.32 o 
   1  10  13      437.28      452.43     10.37 o 
   2  10  13      310.81      314.49      9.79 o 
   3  10  13        6.42        5.97      3.01 o 
   4  10  13       17.68       21.07      3.98 o 
   5  10  13       40.72       42.66      5.12 o 
   6  10  13        0.44       -3.46      3.46 o 
   7  10  13       23.14       28.12      8.09 o 
  -7  11  13       31.89       26.68      3.68 o 
  -6  11  13      180.77      183.39      6.56 o 
  -5  11  13       28.46       31.66      3.29 o 
  -4  11  13        0.01       -1.75      2.21 o 
  -3  11  13       12.64       16.45      3.78 o 
  -2  11  13        3.16        6.09      2.43 o 
  -1  11  13       11.56       11.78      2.54 o 
   0  11  13        6.37        5.56      2.09 o 
   1  11  13      100.37      115.58      4.69 o 
   2  11  13       19.81       23.61      2.68 o 
   3  11  13       54.52       54.83      4.22 o 
   4  11  13        0.22       -0.51      3.00 o 
   5  11  13        4.00        4.47      3.55 o 
   6  11  13        1.85        0.91      4.58 o 
  -7  12  13        0.21       -2.86      2.86 o 
  -6  12  13       74.77       89.30      7.85 o 
  -5  12  13       30.06       28.71      3.32 o 
  -4  12  13       25.46       30.24      3.20 o 
  -3  12  13      111.47       91.84      5.07 o 
  -2  12  13       27.86       15.02      2.93 o 
  -1  12  13        0.49       -2.11      2.17 o 
   0  12  13       59.76       63.06      3.67 o 
   1  12  13      201.94      191.18      6.90 o 
   2  12  13       43.95       33.94      3.52 o 
   3  12  13       17.27       11.29      2.85 o 
   4  12  13        6.18        8.58      3.51 o 
   5  12  13        3.38        3.38      3.54 o 
   6  12  13        0.50        2.38      3.76 o 
  -7  13  13       30.84       30.28      3.86 o 
  -6  13  13        6.09        8.09      3.03 o 
  -5  13  13       14.11       17.67      3.21 o 
  -4  13  13        0.25       -0.11      2.65 o 
  -3  13  13       11.57       11.38      2.96 o 
  -2  13  13        4.34        4.23      2.57 o 
  -1  13  13       79.83       75.34      4.64 o 
   0  13  13       54.84       50.70      3.43 o 
   1  13  13        2.05        2.06      2.57 o 
   2  13  13        0.02        2.06      2.50 o 
   3  13  13        4.98        5.91      2.36 o 
   4  13  13       10.61        9.71      3.11 o 
   5  13  13       13.77        9.85      4.03 o 
   6  13  13        0.10       -1.46      3.58 o 
  -6  14  13       20.26       29.63      4.95 o 
  -5  14  13        0.17       -2.26      2.89 o 
  -4  14  13        1.07        5.86      2.97 o 
  -3  14  13       31.28       35.44      3.80 o 
  -2  14  13        0.00       -2.33      2.42 o 
  -1  14  13       81.00       68.11      4.55 o 
   0  14  13       33.87       28.41      2.95 o 
   1  14  13        0.00       -1.83      2.59 o 
   2  14  13        1.81        0.07      2.62 o 
   3  14  13        0.55        0.00      2.63 o 
   4  14  13       11.60       10.27      3.21 o 
   5  14  13        5.33        2.06      4.33 o 
   6  14  13        1.86        0.77      7.53 o 
  -6  15  13        4.35        7.08      3.59 o 
  -5  15  13       14.49       22.59      3.92 o 
  -4  15  13       11.63       17.68      3.53 o 
  -3  15  13       10.64       11.35      3.16 o 
  -2  15  13       13.50       16.19      3.21 o 
  -1  15  13       16.39       14.69      3.69 o 
   0  15  13       24.92       27.51      3.83 o 
   1  15  13        0.58        0.20      2.67 o 
   2  15  13       14.66       17.85      3.33 o 
   3  15  13        1.16        0.33      5.16 o 
   4  15  13        1.33       -3.42      3.42 o 
   5  15  13        1.74       -2.02      3.03 o 
  -6  16  13        0.59        2.08      3.53 o 
  -5  16  13        0.02        6.48      3.40 o 
  -4  16  13        1.16       -2.88      2.88 o 
  -3  16  13       16.31       15.73      3.36 o 
  -2  16  13       15.57       20.26      3.47 o 
  -1  16  13        3.51       -0.20      2.64 o 
   0  16  13        2.63        2.56      2.62 o 
   1  16  13       35.76       36.73      4.12 o 
   2  16  13        2.56       -2.13      2.75 o 
   3  16  13        0.09       -2.31      2.86 o 
   4  16  13       24.36       24.90      5.02 o 
   5  16  13       25.71       35.79      6.41 o 
  -5  17  13        1.71        8.23      3.74 o 
  -4  17  13       12.36       14.07      3.64 o 
  -3  17  13        3.73        1.36      3.04 o 
  -2  17  13       22.07       23.97      3.71 o 
  -1  17  13        0.45       -2.47      2.86 o 
   0  17  13        1.22        0.78      2.73 o 
   1  17  13       16.78       18.46      3.71 o 
   2  17  13        4.42        4.27      3.13 o 
   3  17  13        0.87        5.33      3.31 o 
   4  17  13       22.21       18.26      4.88 o 
  -5  18  13       32.29       35.59      4.76 o 
  -4  18  13        2.70       -3.19      3.19 o 
  -3  18  13       37.84       33.40      4.26 o 
  -2  18  13        0.29        0.99      3.18 o 
  -1  18  13       17.94       18.53      4.39 o 
   0  18  13        0.51       -2.86      2.86 o 
   1  18  13        1.91        0.28      3.91 o 
   2  18  13        7.19        2.13      3.38 o 
   3  18  13        2.37        5.71      5.25 o 
   4  18  13        3.49        4.35      4.35 o 
  -4  19  13        1.30        1.45      3.58 o 
  -3  19  13        0.01       -0.82      3.77 o 
  -2  19  13       12.52       15.34      3.76 o 
  -1  19  13       25.93       33.17      4.19 o 
   0  19  13        6.11        2.65      3.26 o 
   1  19  13        0.09       -1.79      5.98 o 
   2  19  13        0.51       -4.10      4.10 o 
   3  19  13        2.96        5.10      3.52 o 
  -3  20  13       24.05       22.91      4.38 o 
  -2  20  13        3.57        2.72      3.52 o 
  -1  20  13       15.75       15.80      3.81 o 
   0  20  13        0.19        1.89      4.35 o 
   1  20  13        1.76        1.83      4.10 o 
   2  20  13        1.13       -0.40     11.00 o 
   3  20  13        0.00       -4.25      6.07 o 
  -3  21  13        6.79        0.58      3.78 o 
  -2  21  13        0.07       -0.93      3.79 o 
  -1  21  13        1.34       -1.69      7.08 o 
   0  21  13        9.08        4.30      9.35 o 
   1  21  13        0.27       -0.29      4.28 o 
   2  21  13        3.76        6.05      4.57 o 
  -1  22  13        0.66       -1.09      3.47 o 
   0  22  13        0.04        0.79      4.63 o 
  -8   0  14       13.83       19.96      6.72 o 
  -7   0  14       23.37       22.67      6.43 o 
  -6   0  14        3.85       -4.39      4.39 o 
  -5   0  14      104.40      115.79      6.59 o 
  -4   0  14      625.30      586.37     17.12 o 
  -3   0  14     2305.79     2246.36     55.69 o 
  -2   0  14        7.93       12.11      2.29 o 
  -1   0  14      824.62      765.81     16.77 o 
   0   0  14       92.24       99.33      5.34 o 
   1   0  14       44.36       41.38      2.77 o 
   2   0  14     1782.85     1633.90     57.69 o 
   3   0  14      669.19      613.19     25.35 o 
   4   0  14       21.81       23.99      5.70 o 
   5   0  14       62.43       70.67      8.39 o 
   6   0  14       28.45       25.44      6.25 o 
   7   0  14        1.48       -1.94      4.69 o 
  -8   1  14        5.03       10.26      2.56 o 
  -7   1  14        0.01        0.48      3.55 o 
  -6   1  14        1.47        0.77      2.57 o 
  -5   1  14       21.53       18.32      3.01 o 
  -4   1  14      138.79      147.68      5.14 o 
  -3   1  14        3.82       13.89      2.41 o 
  -2   1  14      402.47      399.10      7.08 o 
  -1   1  14       65.25       75.52      2.79 o 
   0   1  14      276.96      266.22      5.74 o 
   1   1  14       51.54       57.96      2.60 o 
   2   1  14      608.79      635.35     21.36 o 
   3   1  14        1.94        9.54      3.22 o 
   4   1  14       28.71       28.39      4.21 o 
   5   1  14        3.88        1.93      3.21 o 
   6   1  14        7.68        4.26      3.33 o 
   7   1  14        0.02        2.41      3.61 o 
  -8   2  14        4.98       11.19      2.71 o 
  -7   2  14        1.46       -1.22      4.81 o 
  -6   2  14       19.00       20.37      3.26 o 
  -5   2  14       14.90       11.65      2.86 o 
  -4   2  14       18.58       25.85      3.08 o 
  -3   2  14      317.35      321.21      7.80 o 
  -2   2  14      190.99      172.84      5.78 o 
  -1   2  14      289.56      283.50      5.43 o 
   0   2  14      423.72      402.32      7.01 o 
   1   2  14       27.06       23.76      1.81 o 
   2   2  14      624.00      601.47     17.21 o 
   3   2  14      552.08      513.94     19.62 o 
   4   2  14       79.79       77.33      5.85 o 
   5   2  14       62.12       62.25      5.72 o 
   6   2  14        7.30       10.91      3.72 o 
   7   2  14       31.32       34.56      5.23 o 
  -8   3  14       29.65       39.21      3.56 o 
  -7   3  14        0.30       -1.25      1.89 o 
  -6   3  14       19.11       20.84      3.36 o 
  -5   3  14      105.52       99.12      5.20 o 
  -4   3  14      237.86      223.31      7.44 o 
  -3   3  14        6.31        7.62      2.26 o 
  -2   3  14       74.16       77.73      2.96 o 
  -1   3  14       72.46       72.33      2.52 o 
   0   3  14       32.35       40.48      2.12 o 
   1   3  14      114.37      115.57      3.48 o 
   2   3  14       39.05       59.14      5.99 o 
   3   3  14        8.20       10.57      3.50 o 
   4   3  14        1.38       -0.37      2.74 o 
   5   3  14        6.10       11.98      3.60 o 
   6   3  14        3.12       -1.73      3.09 o 
   7   3  14        0.25        1.81      3.54 o 
  -8   4  14        9.33       12.68      2.56 o 
  -7   4  14       49.73       53.06      4.35 o 
  -6   4  14        3.99       -1.25      3.08 o 
  -5   4  14       79.28       76.09      5.08 o 
  -4   4  14        0.39        4.86      3.30 o 
  -3   4  14      214.57      232.80      7.64 o 
  -2   4  14       65.18       68.31      2.71 o 
  -1   4  14       27.87       33.25      1.82 o 
   0   4  14       30.25       35.53      2.15 o 
   1   4  14       45.45       57.16      2.58 o 
   2   4  14        5.16        8.42      4.43 o 
   3   4  14       16.31       15.37      3.31 o 
   4   4  14       87.54       86.68      6.11 o 
   5   4  14       12.25       16.51      3.77 o 
   6   4  14        1.49        5.91      4.63 o 
   7   4  14       44.82       45.77      9.75 o 
  -8   5  14        0.18        0.15      2.94 o 
  -7   5  14       27.30       26.69      2.57 o 
  -6   5  14        4.35        0.77      2.48 o 
  -5   5  14       62.52       62.45      3.90 o 
  -4   5  14       33.23       28.40      2.79 o 
  -3   5  14        9.10       11.03      2.39 o 
  -2   5  14      185.16      184.46      5.49 o 
  -1   5  14        0.16       -0.73      1.06 o 
   0   5  14      220.97      208.19      4.53 o 
   1   5  14       57.04       51.09      2.80 o 
   2   5  14      322.31      310.57      8.42 o 
   3   5  14       35.89       31.63      4.00 o 
   4   5  14       11.52        5.53      4.38 o 
   5   5  14       31.93       35.52      4.72 o 
   6   5  14       17.97       11.23      3.89 o 
   7   5  14       21.81       17.59      4.65 o 
  -8   6  14       10.00       16.42      4.00 o 
  -7   6  14      111.17      121.56      4.38 o 
  -6   6  14        7.22        4.89      2.20 o 
  -5   6  14      219.33      219.34      6.66 o 
  -4   6  14       87.38       76.14      4.08 o 
  -3   6  14      588.42      557.68     11.89 o 
  -2   6  14        1.14        1.23      1.83 o 
  -1   6  14        8.66        5.33      1.26 o 
   0   6  14       76.15       81.82      2.95 o 
   1   6  14       74.59       73.55      3.16 o 
   2   6  14       41.21       49.47      3.41 o 
   3   6  14        7.40        3.13      2.84 o 
   4   6  14       69.36       65.25      9.09 o 
   5   6  14        2.08       -0.73      2.93 o 
   6   6  14        0.00       -3.20      3.20 o 
   7   6  14        2.49        6.02      4.01 o 
  -7   7  14       16.48       17.49      2.46 o 
  -6   7  14       23.05       26.57      2.43 o 
  -5   7  14        0.68        2.08      2.41 o 
  -4   7  14        5.54        5.08      4.04 o 
  -3   7  14      130.06      131.53      5.01 o 
  -2   7  14       27.25       38.39      2.93 o 
  -1   7  14        7.08        0.32      1.54 o 
   0   7  14        2.00       -1.24      1.24 o 
   1   7  14        0.02        2.11      1.46 o 
   2   7  14      133.00      138.55      5.38 o 
   3   7  14      209.35      211.76      8.84 o 
   4   7  14        0.05        2.12      3.02 o 
   5   7  14        3.23        3.89      3.33 o 
   6   7  14       55.66       53.65      9.57 o 
   7   7  14        4.79        2.00      4.43 o 
  -7   8  14       12.05       13.09      2.31 o 
  -6   8  14       47.43       50.13      2.91 o 
  -5   8  14        2.37        8.43      2.61 o 
  -4   8  14       10.52        9.12      2.93 o 
  -3   8  14       52.94       60.37      3.72 o 
  -2   8  14       53.17       47.44      3.22 o 
  -1   8  14        8.47       13.17      1.98 o 
   0   8  14       16.80       13.00      2.10 o 
   1   8  14       54.66       52.99      3.16 o 
   2   8  14       15.47       16.42      2.58 o 
   3   8  14        0.28       -2.69      2.69 o 
   4   8  14        0.43       -2.14      2.80 o 
   5   8  14       21.99       21.79      4.37 o 
   6   8  14        3.49        0.79      3.60 o 
   7   8  14        0.26        2.80      3.94 o 
  -7   9  14        8.50       11.22      2.28 o 
  -6   9  14       18.32       17.99      2.28 o 
  -5   9  14       16.41       18.37      2.94 o 
  -4   9  14        0.19       -2.50      2.50 o 
  -3   9  14        0.10       -0.58      2.06 o 
  -2   9  14        0.14       -1.91      1.91 o 
  -1   9  14      112.95       88.81      3.71 o 
   0   9  14      171.00      159.72      5.15 o 
   1   9  14       61.47       62.82      3.46 o 
   2   9  14      283.02      301.13      7.58 o 
   3   9  14        7.10        2.32      3.01 o 
   4   9  14       33.27       28.33      4.34 o 
   5   9  14      193.07      193.51      9.12 o 
   6   9  14       21.44       15.97      4.55 o 
  -7  10  14       24.08       25.39      3.04 o 
  -6  10  14        0.22        5.29      2.88 o 
  -5  10  14        1.37        6.42      2.60 o 
  -4  10  14        2.49        1.52      2.30 o 
  -3  10  14       95.07       75.03      4.14 o 
  -2  10  14      127.42      105.31      5.25 o 
  -1  10  14        9.64       11.86      2.86 o 
   0  10  14        0.66        5.78      2.00 o 
   1  10  14      380.54      385.00     10.53 o 
   2  10  14       86.26      100.95      4.45 o 
   3  10  14       87.69       80.61      6.03 o 
   4  10  14        6.68       12.29      3.73 o 
   5  10  14        3.55        5.46      5.09 o 
   6  10  14        0.09       -3.41      3.41 o 
  -7  11  14        6.95        6.32      3.19 o 
  -6  11  14        1.17        6.29      3.22 o 
  -5  11  14        1.20        4.57      2.65 o 
  -4  11  14        4.54        2.57      2.41 o 
  -3  11  14        1.06       -2.13      2.13 o 
  -2  11  14        1.76       -0.65      3.45 o 
  -1  11  14       56.29       48.94      3.91 o 
   0  11  14       38.15       32.78      2.88 o 
   1  11  14       99.38      107.25      5.35 o 
   2  11  14       42.00       39.66      3.57 o 
   3  11  14        7.98        8.71      3.32 o 
   4  11  14       41.95       40.26      4.89 o 
   5  11  14       25.44       20.45      4.51 o 
   6  11  14        5.44        3.83      3.91 o 
  -7  12  14        9.84        9.94      3.34 o 
  -6  12  14        1.04        3.06      2.97 o 
  -5  12  14       27.42       33.01      4.53 o 
  -4  12  14       17.75       15.93      2.81 o 
  -3  12  14       24.63       26.64      3.50 o 
  -2  12  14        5.66        0.23      2.45 o 
  -1  12  14       16.96       20.45      3.86 o 
   0  12  14        7.53       11.55      2.39 o 
   1  12  14        0.33        2.81      2.43 o 
   2  12  14       16.24       16.76      4.03 o 
   3  12  14       30.60       36.44      5.23 o 
   4  12  14       18.28       23.93      4.37 o 
   5  12  14        0.08        0.59      3.70 o 
   6  12  14        3.69        3.68      3.83 o 
  -6  13  14        0.79       -0.03      3.83 o 
  -5  13  14        5.46        1.95      2.73 o 
  -4  13  14       54.52       55.57      4.59 o 
  -3  13  14       60.69       62.68      4.60 o 
  -2  13  14       16.35       15.71      3.37 o 
  -1  13  14        3.46       -1.01      2.40 o 
   0  13  14       20.09       28.41      3.44 o 
   1  13  14       21.05       24.12      3.45 o 
   2  13  14        5.36        9.87      2.96 o 
   3  13  14        6.97        8.67      3.76 o 
   4  13  14        5.25       -0.37      2.86 o 
   5  13  14        6.01       -1.07      3.62 o 
   6  13  14        3.36        2.16      4.10 o 
  -6  14  14       10.72        7.35      3.55 o 
  -5  14  14        0.03        0.08      3.20 o 
  -4  14  14       13.19       16.23      4.17 o 
  -3  14  14       22.34       22.09      3.55 o 
  -2  14  14       16.72       17.83      3.29 o 
  -1  14  14        3.84        1.66      2.54 o 
   0  14  14        3.48        4.75      2.35 o 
   1  14  14        1.37        3.51      2.76 o 
   2  14  14        3.09        6.01      2.92 o 
   3  14  14        1.21        0.28      3.34 o 
   4  14  14        7.63       10.75      4.28 o 
   5  14  14        7.92       11.24      3.49 o 
  -6  15  14        0.12        1.93      3.50 o 
  -5  15  14        0.06        1.08      3.20 o 
  -4  15  14       16.21       25.87      4.23 o 
  -3  15  14       43.84       45.29      4.33 o 
  -2  15  14       28.35       34.43      3.88 o 
  -1  15  14        0.00       -0.41      2.56 o 
   0  15  14        0.84        5.44      2.66 o 
   1  15  14       23.21       24.74      3.65 o 
   2  15  14        1.19        2.29      2.84 o 
   3  15  14        0.22        5.51      5.37 o 
   4  15  14        5.40        2.86      5.57 o 
   5  15  14        0.15        2.29      4.28 o 
  -5  16  14        0.54        0.58      3.45 o 
  -4  16  14        0.39       -3.08      3.08 o 
  -3  16  14       25.55       27.57      3.85 o 
  -2  16  14       24.42       21.14      3.63 o 
  -1  16  14        5.73        8.30      2.97 o 
   0  16  14        4.51        3.11      2.78 o 
   1  16  14        4.58        5.83      3.24 o 
   2  16  14        1.42       -1.13      3.24 o 
   3  16  14       25.15       22.95      7.93 o 
   4  16  14        3.70        5.62      4.33 o 
   5  16  14        0.50       -0.75      4.03 o 
  -5  17  14        2.21        2.90      3.72 o 
  -4  17  14        3.92        7.43      3.50 o 
  -3  17  14       10.00        5.67      3.56 o 
  -2  17  14        4.65        3.33      3.14 o 
  -1  17  14        4.67        2.79      3.03 o 
   0  17  14        2.80        0.43      2.85 o 
   1  17  14        3.49        1.03      3.20 o 
   2  17  14       22.76       22.56      4.30 o 
   3  17  14       44.10       55.07      6.54 o 
   4  17  14        9.05        3.65      4.51 o 
  -4  18  14        2.51        3.95      3.65 o 
  -3  18  14       14.85       16.56      4.02 o 
  -2  18  14       17.27       14.52      4.08 o 
  -1  18  14       15.60       14.55      3.63 o 
   0  18  14       12.37       15.45      4.62 o 
   1  18  14        0.13       -2.11      3.96 o 
   2  18  14       10.84        7.25      3.68 o 
   3  18  14        3.51        8.03      4.51 o 
   4  18  14        2.03        0.59      4.24 o 
  -4  19  14        4.37        9.14      4.01 o 
  -3  19  14       34.57       41.11      4.74 o 
  -2  19  14        6.35       15.15      3.82 o 
  -1  19  14       11.92       17.75      3.90 o 
   0  19  14       10.32       17.62      4.92 o 
   1  19  14        0.49        2.29      4.27 o 
   2  19  14        0.04       -3.36      3.36 o 
   3  19  14        8.79       13.11      5.00 o 
  -3  20  14        5.01        2.89      3.66 o 
  -2  20  14        8.32       12.21      3.81 o 
  -1  20  14        0.07       -3.33      3.33 o 
   0  20  14       11.15       18.54      5.23 o 
   1  20  14        4.60        5.36      7.35 o 
   2  20  14        2.75        3.31      7.46 o 
  -2  21  14        0.08       -3.33      3.33 o 
  -1  21  14        0.96       -6.10      6.10 o 
   0  21  14        0.86       -2.98     11.63 o 
   1  21  14        1.90       -4.23      4.23 o 
  -8   1  15       48.89       62.72     15.27 o 
  -7   1  15        1.09       -1.65      4.07 o 
  -6   1  15       32.61       38.04      5.27 o 
  -5   1  15       20.95       17.84      3.62 o 
  -4   1  15       87.29       95.28      4.41 o 
  -3   1  15        9.62        4.42      2.17 o 
  -2   1  15      102.37      100.62      4.07 o 
  -1   1  15        3.72        1.69      1.32 o 
   0   1  15       70.37       69.66      2.79 o 
   1   1  15       11.08       14.88      1.69 o 
   2   1  15      235.17      223.35      9.18 o 
   3   1  15      319.65      308.73     11.03 o 
   4   1  15       90.00       68.47      5.71 o 
   5   1  15        5.28        6.33      3.29 o 
   6   1  15        0.20        2.69      3.78 o 
   7   1  15       48.61       41.37      5.61 o 
  -8   2  15        0.01        3.02      4.08 o 
  -7   2  15        1.35        5.41      3.93 o 
  -6   2  15       13.05       20.32      3.40 o 
  -5   2  15       27.64       31.73      3.55 o 
  -4   2  15      203.92      201.23      7.16 o 
  -3   2  15       48.28       53.45      3.51 o 
  -2   2  15       49.84       51.93      2.54 o 
  -1   2  15      239.98      228.22      4.86 o 
   0   2  15      312.72      300.89      5.78 o 
   1   2  15        0.06       -1.24      1.24 o 
   2   2  15       15.13       22.96      3.51 o 
   3   2  15        3.14        4.56      7.22 o 
   4   2  15        2.95        2.86      2.90 o 
   5   2  15        7.26        8.73      3.41 o 
   6   2  15        0.78       -0.23      3.26 o 
   7   2  15       10.93       13.13      4.44 o 
  -8   3  15        2.11        4.61      4.01 o 
  -7   3  15        2.54        0.46      3.71 o 
  -6   3  15      136.18      141.04      6.41 o 
  -5   3  15       81.21       92.46      5.61 o 
  -4   3  15        0.11        1.38      2.72 o 
  -3   3  15      364.75      351.24      8.32 o 
  -2   3  15      265.16      251.20      5.27 o 
  -1   3  15       52.89       55.25      2.31 o 
   0   3  15        9.35        7.72      1.51 o 
   1   3  15        6.58        6.57      1.54 o 
   2   3  15        0.11        7.28      2.80 o 
   3   3  15       14.06       13.99      3.45 o 
   4   3  15        8.59        4.13      3.03 o 
   5   3  15       21.25       16.62      3.85 o 
   6   3  15        0.73       -2.88      2.88 o 
   7   3  15        2.58        5.65      4.01 o 
  -7   4  15        1.81        7.84      3.53 o 
  -6   4  15       29.05       25.41      3.70 o 
  -5   4  15      162.09      169.11      6.74 o 
  -4   4  15      146.06      148.73      6.24 o 
  -3   4  15      288.47      283.30      7.51 o 
  -2   4  15       17.51       24.76      1.97 o 
  -1   4  15      240.21      211.18      4.30 o 
   0   4  15      334.60      299.73      5.83 o 
   1   4  15       12.00       12.03      2.26 o 
   2   4  15       12.29       11.36      3.09 o 
   3   4  15       30.15       26.51      6.72 o 
   4   4  15        9.80       11.08      3.47 o 
   5   4  15        0.48        3.84      4.90 o 
   6   4  15        0.50       -0.42      3.35 o 
   7   4  15        5.41        0.75      3.72 o 
  -7   5  15       24.69       33.64      3.73 o 
  -6   5  15       18.24       17.51      3.14 o 
  -5   5  15        0.35        3.80      2.45 o 
  -4   5  15      387.00      363.89      8.93 o 
  -3   5  15      325.58      325.42      8.18 o 
  -2   5  15      137.94      144.05      5.01 o 
  -1   5  15       49.38       43.82      2.14 o 
   0   5  15       10.64       14.97      1.71 o 
   1   5  15       23.99       23.73      2.36 o 
   2   5  15       21.08       16.82      3.29 o 
   3   5  15       16.60       14.69      3.55 o 
   4   5  15       20.62       10.95      3.58 o 
   5   5  15       14.79       12.66      3.79 o 
   6   5  15        2.77       -0.37      3.27 o 
   7   5  15        0.07        3.57      3.86 o 
  -7   6  15        3.93        7.16      3.29 o 
  -6   6  15        0.88        3.74      2.91 o 
  -5   6  15        0.49        1.51      2.36 o 
  -4   6  15        6.35       11.23      3.11 o 
  -3   6  15      186.16      213.20      6.45 o 
  -2   6  15      269.29      255.54      6.88 o 
  -1   6  15        1.24        0.61      1.39 o 
   0   6  15       51.07       66.35      2.76 o 
   1   6  15       93.95       92.90      3.93 o 
   2   6  15      149.36      151.52     13.37 o 
   3   6  15      124.51      120.22      6.89 o 
   4   6  15        3.07        0.44      4.75 o 
   5   6  15       10.70        8.89      3.75 o 
   6   6  15        3.50        8.99      3.99 o 
   7   6  15       13.47        8.41      4.28 o 
  -7   7  15        0.52       -1.31      2.77 o 
  -6   7  15       69.09       78.16      4.83 o 
  -5   7  15       30.65       35.11      3.42 o 
  -4   7  15       53.25       52.92      3.75 o 
  -3   7  15      162.94      165.76      5.63 o 
  -2   7  15       13.61       13.54      2.42 o 
  -1   7  15        8.41        5.80      1.82 o 
   0   7  15       20.06       16.19      1.80 o 
   1   7  15        0.17        2.63      2.26 o 
   2   7  15       22.58       30.98      3.98 o 
   3   7  15        8.47        7.20      3.22 o 
   4   7  15       33.43       33.13      4.59 o 
   5   7  15        3.94        1.51      3.52 o 
   6   7  15        1.04        0.05      3.69 o 
  -7   8  15        0.96        5.83      2.99 o 
  -6   8  15       17.73       18.95      3.31 o 
  -5   8  15      146.65      158.36      5.85 o 
  -4   8  15        0.71        0.80      2.40 o 
  -3   8  15       58.17       51.58      3.61 o 
  -2   8  15       28.96       31.50      2.90 o 
  -1   8  15      138.90      130.30      4.37 o 
   0   8  15       19.28       12.09      2.19 o 
   1   8  15       24.25       15.76      2.23 o 
   2   8  15      276.75      283.64      7.28 o 
   3   8  15      184.29      167.00      8.11 o 
   4   8  15        2.84       -1.41      3.03 o 
   5   8  15        1.11        1.64      4.99 o 
   6   8  15       16.36       14.26      4.37 o 
  -7   9  15       15.05       13.96      2.31 o 
  -6   9  15       63.98       64.00      4.48 o 
  -5   9  15       33.67       36.95      3.58 o 
  -4   9  15       78.23       69.12      4.18 o 
  -3   9  15       14.26       11.93      2.60 o 
  -2   9  15       36.64       35.20      4.45 o 
  -1   9  15      318.08      291.50      6.75 o 
   0   9  15        1.57        1.11      1.87 o 
   1   9  15      152.87      139.98      5.90 o 
   2   9  15        6.87       10.83      2.28 o 
   3   9  15       72.80       69.94      5.80 o 
   4   9  15       25.97       26.89      4.44 o 
   5   9  15       43.43       39.99      5.66 o 
   6   9  15        4.65        9.76      4.27 o 
  -7  10  15        2.14        0.13      2.05 o 
  -6  10  15       16.34       13.71      4.19 o 
  -5  10  15      150.00      171.31      6.34 o 
  -4  10  15        0.00       -2.18      2.86 o 
  -3  10  15       77.75       89.48      4.60 o 
  -2  10  15        8.98        6.61      2.31 o 
  -1  10  15       34.14       35.22      3.05 o 
   0  10  15       11.95       14.36      2.32 o 
   1  10  15       52.67       66.13      4.50 o 
   2  10  15       18.58       21.41      2.79 o 
   3  10  15       23.77       14.29      3.69 o 
   4  10  15       71.38       71.33      6.11 o 
   5  10  15        7.09        1.38      3.50 o 
   6  10  15        0.01        0.80      3.59 o 
  -6  11  15       35.89       29.73      2.57 o 
  -5  11  15       21.22       27.85      3.97 o 
  -4  11  15        5.22        5.81      2.56 o 
  -3  11  15        3.98        5.08      2.49 o 
  -2  11  15        0.11       -2.14      2.39 o 
  -1  11  15       39.89       30.00      3.40 o 
   0  11  15       17.83       22.01      2.64 o 
   1  11  15       57.77       55.39      4.34 o 
   2  11  15       19.79       17.06      3.15 o 
   3  11  15       56.06       55.08      4.51 o 
   4  11  15        6.56        4.19      3.97 o 
   5  11  15        0.17       -5.41      6.86 o 
   6  11  15        0.33       -2.19      3.53 o 
  -6  12  15       14.19        9.20      3.16 o 
  -5  12  15       39.52       36.11      3.75 o 
  -4  12  15       25.20       26.05      3.21 o 
  -3  12  15       12.62        6.41      2.61 o 
  -2  12  15       52.69       52.97      4.32 o 
  -1  12  15        2.32       -0.86      2.38 o 
   0  12  15       33.10       32.75      3.04 o 
   1  12  15       79.27       78.84      5.02 o 
   2  12  15        0.71        4.82      2.72 o 
   3  12  15        7.59        5.14      3.85 o 
   4  12  15       44.95       51.45      4.66 o 
   5  12  15        1.00        3.38      3.78 o 
  -6  13  15       27.91       28.30      3.71 o 
  -5  13  15        0.00       -0.81      3.20 o 
  -4  13  15       13.07       12.19      3.33 o 
  -3  13  15        0.32        0.37      2.74 o 
  -2  13  15        1.37       -2.50      2.50 o 
  -1  13  15       13.70        9.60      2.84 o 
   0  13  15        6.83        3.45      2.19 o 
   1  13  15        2.84        3.15      2.67 o 
   2  13  15       27.68       38.24      3.96 o 
   3  13  15       22.40       27.79      4.99 o 
   4  13  15       22.50       23.98      5.09 o 
   5  13  15        5.09        2.50      6.38 o 
  -6  14  15        0.04        2.34      3.46 o 
  -5  14  15        5.16        9.09      3.48 o 
  -4  14  15       17.48       21.78      3.72 o 
  -3  14  15       14.83       18.34      3.52 o 
  -2  14  15        0.29        0.68      2.71 o 
  -1  14  15       22.87       22.23      3.53 o 
   0  14  15        0.31       -1.13      2.25 o 
   1  14  15        0.12        1.66      2.78 o 
   2  14  15        2.35        1.08      2.89 o 
   3  14  15        0.05       -3.12      3.43 o 
   4  14  15        8.46       13.12      4.65 o 
   5  14  15        7.16       10.08      3.73 o 
  -5  15  15        2.12        1.87      3.48 o 
  -4  15  15        0.79        3.38      3.16 o 
  -3  15  15        4.27        2.14      3.05 o 
  -2  15  15        0.02       -0.30      3.52 o 
  -1  15  15       24.71       25.01      3.59 o 
   0  15  15        0.11        0.18      5.54 o 
   1  15  15       73.69       84.51      5.57 o 
   2  15  15        0.09       -1.80      3.38 o 
   3  15  15       57.80       65.96     13.38 o 
   4  15  15        7.92        4.04      4.19 o 
   5  15  15        0.73       -5.57      5.57 o 
  -5  16  15       16.69       16.80      4.16 o 
  -4  16  15        6.41        4.79      3.39 o 
  -3  16  15        3.43        4.00      3.68 o 
  -2  16  15        6.08        6.19      3.55 o 
  -1  16  15        2.42        1.39      2.95 o 
   0  16  15        7.23       12.36      4.21 o 
   1  16  15        0.01        2.63      3.22 o 
   2  16  15       13.62       16.13      3.66 o 
   3  16  15        0.43        5.97      4.43 o 
   4  16  15        0.03       -3.98      3.98 o 
  -4  17  15       26.29       33.51      4.51 o 
  -3  17  15        8.20        5.48      3.42 o 
  -2  17  15        2.56        1.22      3.19 o 
  -1  17  15        0.09       -3.85      5.19 o 
   0  17  15       31.27       28.97      5.04 o 
   1  17  15       18.96       16.34      4.97 o 
   2  17  15        1.83        4.72      3.42 o 
   3  17  15        2.36        8.81      4.63 o 
   4  17  15        0.54       -1.61      5.69 o 
  -4  18  15        5.11       13.52      4.07 o 
  -3  18  15        1.49        3.38      3.39 o 
  -2  18  15        3.39        1.72      3.31 o 
  -1  18  15        0.23        4.35      3.34 o 
   0  18  15       16.95       30.61      5.38 o 
   1  18  15        3.54       -1.74      4.15 o 
   2  18  15       11.27        8.81      3.77 o 
   3  18  15       37.19       51.99      6.63 o 
  -3  19  15       17.82       28.85      4.40 o 
  -2  19  15        1.27       -2.85      3.32 o 
  -1  19  15        0.07        2.63      3.32 o 
   0  19  15        1.91       -2.24      4.23 o 
   1  19  15        2.64        3.07      4.36 o 
   2  19  15        7.85        6.77      3.88 o 
  -2  20  15        4.46       -1.80      3.53 o 
  -1  20  15        1.57       -0.47      3.51 o 
   0  20  15        0.54        4.81      5.31 o 
   1  20  15        4.45        7.08      7.32 o 
  -7   0  16       18.30       21.59      6.89 o 
  -6   0  16        0.55        3.30      5.44 o 
  -5   0  16       21.35       10.40      5.27 o 
  -4   0  16       23.27       17.81      3.71 o 
  -3   0  16       61.70       56.59      4.96 o 
  -2   0  16        5.78        1.27      2.00 o 
  -1   0  16        7.89       10.77      2.46 o 
   0   0  16       11.43       10.33      2.26 o 
   1   0  16        3.86        3.11      2.39 o 
   2   0  16       27.95       45.15      6.41 o 
   3   0  16        8.16        9.15      4.43 o 
   4   0  16       76.43       59.41      7.74 o 
   5   0  16       15.47       13.15      5.33 o 
   6   0  16        4.13        4.94      5.37 o 
   7   0  16       80.38       58.17      9.19 o 
  -7   1  16        0.89        0.14      3.87 o 
  -6   1  16       41.02       39.87      5.40 o 
  -5   1  16        4.39        1.81      2.64 o 
  -4   1  16        4.70        5.35      2.21 o 
  -3   1  16       41.15       43.03      3.17 o 
  -2   1  16        3.67        3.15      1.50 o 
  -1   1  16      255.41      235.53      5.07 o 
   0   1  16       43.61       42.07      2.13 o 
   1   1  16       56.04       52.52      2.97 o 
   2   1  16        0.73        6.52      2.84 o 
   3   1  16       16.94       17.82      3.56 o 
   4   1  16        1.38        4.02      4.03 o 
   5   1  16        3.79        3.45      3.25 o 
   6   1  16        0.32        0.79      3.30 o 
   7   1  16        0.68        3.64      3.94 o 
  -7   2  16        6.42        9.05      5.90 o 
  -6   2  16        3.40        2.09      7.42 o 
  -5   2  16        8.64        9.79      2.93 o 
  -4   2  16       11.07       10.64      2.95 o 
  -3   2  16       47.17       48.52      3.36 o 
  -2   2  16        5.30        3.50      1.53 o 
  -1   2  16       27.87       23.76      1.79 o 
   0   2  16      174.68      152.01      3.95 o 
   1   2  16       64.86       65.84      3.85 o 
   2   2  16       49.39       54.54      4.94 o 
   3   2  16      150.64      148.00      7.45 o 
   4   2  16       11.30       10.19      3.35 o 
   5   2  16       20.87       17.72      4.00 o 
   6   2  16        1.11       -0.61      3.35 o 
   7   2  16        8.97        7.48      4.04 o 
  -7   3  16        8.35       10.30      4.49 o 
  -6   3  16        1.12        0.83      2.86 o 
  -5   3  16       32.34       33.93      3.82 o 
  -4   3  16        5.09        6.48      2.87 o 
  -3   3  16       22.17       19.58      3.18 o 
  -2   3  16        0.52       -1.32      1.32 o 
  -1   3  16        0.10        0.19      1.28 o 
   0   3  16       53.37       41.25      2.28 o 
   1   3  16        0.82       -1.24      1.60 o 
   2   3  16      364.83      358.27     12.16 o 
   3   3  16      125.14      133.45      7.33 o 
   4   3  16       13.94       20.70      4.74 o 
   5   3  16        0.99       -4.59      5.45 o 
   6   3  16        4.23        4.60      3.60 o 
  -7   4  16       25.69       29.76      3.66 o 
  -6   4  16        6.43        5.49      2.77 o 
  -5   4  16       11.11       11.85      2.73 o 
  -4   4  16       63.22       58.55      3.92 o 
  -3   4  16       36.19       28.47      3.04 o 
  -2   4  16       69.70       73.71      3.44 o 
  -1   4  16      175.94      169.16      3.92 o 
   0   4  16       36.53       26.97      2.01 o 
   1   4  16       71.49       60.75      3.01 o 
   2   4  16      328.24      336.01     11.65 o 
   3   4  16      113.87      127.90      7.28 o 
   4   4  16       21.00       22.16      4.07 o 
   5   4  16       55.08       58.97      5.82 o 
   6   4  16        4.76       -0.54      3.32 o 
  -7   5  16        8.97        9.95      3.13 o 
  -6   5  16       14.31       16.24      4.13 o 
  -5   5  16        5.05        3.74      2.52 o 
  -4   5  16      105.64      104.29      4.89 o 
  -3   5  16      290.76      289.00      7.77 o 
  -2   5  16       56.00       59.28      3.61 o 
  -1   5  16       11.91       18.70      1.75 o 
   0   5  16       45.45       36.05      2.23 o 
   1   5  16        5.73        5.90      1.86 o 
   2   5  16      279.84      287.64     14.06 o 
   3   5  16      290.38      287.49     11.01 o 
   4   5  16       61.88       62.44      5.77 o 
   5   5  16       38.16       42.04     10.21 o 
   6   5  16        5.29        3.43      4.19 o 
  -7   6  16       13.38       10.26      4.81 o 
  -6   6  16       21.80       28.96      3.55 o 
  -5   6  16       10.68        8.23      2.69 o 
  -4   6  16       51.05       57.22      3.94 o 
  -3   6  16      416.94      428.64     10.74 o 
  -2   6  16       27.81       37.69      3.12 o 
  -1   6  16       46.93       44.64      2.87 o 
   0   6  16        1.33       -1.34      1.34 o 
   1   6  16       19.41       14.66      2.53 o 
   2   6  16      166.94      188.28      8.34 o 
   3   6  16       99.83      115.59      7.07 o 
   4   6  16        0.17        0.00      3.18 o 
   5   6  16       12.88        9.86      3.89 o 
   6   6  16        1.31        2.18      3.65 o 
  -7   7  16        9.39        7.39      3.10 o 
  -6   7  16        0.16        0.38      2.77 o 
  -5   7  16        1.21        2.01      2.58 o 
  -4   7  16      102.01      102.50      4.84 o 
  -3   7  16      125.47      141.18      5.41 o 
  -2   7  16       12.10       16.23      2.58 o 
  -1   7  16        7.31       10.67      2.06 o 
   0   7  16       25.34       32.38      2.53 o 
   1   7  16        8.32        8.08      2.05 o 
   2   7  16       12.98       21.95      4.41 o 
   3   7  16       84.01       94.90      6.70 o 
   4   7  16       81.97      105.29     16.67 o 
   5   7  16        2.80        4.50      5.81 o 
   6   7  16        5.80        3.47      3.67 o 
  -7   8  16        8.28        9.57      3.17 o 
  -6   8  16       15.67       20.24      3.38 o 
  -5   8  16       26.80       28.04      3.37 o 
  -4   8  16        4.60        5.61      2.52 o 
  -3   8  16       88.76      109.87      6.04 o 
  -2   8  16        0.00       -1.00      2.03 o 
  -1   8  16       40.40       30.36      2.62 o 
   0   8  16       47.02       53.01      3.37 o 
   1   8  16        0.75        1.84      1.93 o 
   2   8  16      227.82      231.55      7.83 o 
   3   8  16       24.26       25.67      4.36 o 
   4   8  16       77.92       86.27      6.73 o 
   5   8  16        0.28        4.73      3.68 o 
   6   8  16        6.87        7.38      3.94 o 
  -7   9  16        0.00        0.20      2.92 o 
  -6   9  16       61.27       59.10      5.58 o 
  -5   9  16       45.61       43.22      3.89 o 
  -4   9  16        1.13        1.19      2.42 o 
  -3   9  16        7.16       10.91      2.64 o 
  -2   9  16        1.58        1.24      2.17 o 
  -1   9  16       18.11       17.85      2.28 o 
   0   9  16        0.07       -0.03      1.88 o 
   1   9  16       39.09       43.51      3.75 o 
   2   9  16        0.60        1.44      2.45 o 
   3   9  16       11.10       12.28      5.84 o 
   4   9  16        4.04       -0.12      3.30 o 
   5   9  16        9.39       13.08      5.31 o 
   6   9  16        1.14        1.72      3.74 o 
  -6  10  16        6.56       13.51      3.28 o 
  -5  10  16        0.44        2.24      2.75 o 
  -4  10  16        3.00        4.55      2.56 o 
  -3  10  16        6.93        8.34      2.67 o 
  -2  10  16       52.88       43.92      3.46 o 
  -1  10  16        4.22        2.03      2.09 o 
   0  10  16       30.83       28.11      2.83 o 
   1  10  16        3.25        5.23      2.53 o 
   2  10  16      143.13      152.98     21.17 o 
   3  10  16       53.10       53.76      4.78 o 
   4  10  16        1.78        7.15      3.54 o 
   5  10  16        1.93        0.84      3.79 o 
   6  10  16        7.39        0.95      3.74 o 
  -6  11  16        4.75        4.36      3.00 o 
  -5  11  16       28.79       27.79      3.48 o 
  -4  11  16        6.04       11.74      2.95 o 
  -3  11  16       28.34       37.11      3.50 o 
  -2  11  16        9.61        9.46      2.95 o 
  -1  11  16       32.82       34.14      4.25 o 
   0  11  16        0.65        1.92      2.06 o 
   1  11  16        0.28        1.55      2.54 o 
   2  11  16       31.64       29.80      6.79 o 
   3  11  16       44.98       45.51      4.34 o 
   4  11  16        0.00       -0.79      3.30 o 
   5  11  16        4.48        2.19      3.93 o 
  -6  12  16        4.84        0.89      3.00 o 
  -5  12  16        1.52        2.01      2.88 o 
  -4  12  16        0.01       -0.65      2.60 o 
  -3  12  16       16.89       19.11      6.00 o 
  -2  12  16       12.44       16.60      3.26 o 
  -1  12  16        1.10        1.57      2.63 o 
   0  12  16       69.72       59.06      4.59 o 
   1  12  16       11.87       12.17      3.09 o 
   2  12  16       19.46       34.56      4.96 o 
   3  12  16       20.47       26.66      4.91 o 
   4  12  16        4.64        3.51      3.64 o 
   5  12  16       11.05       11.63      4.25 o 
  -6  13  16       10.58       12.33      3.48 o 
  -5  13  16       60.94       68.50      4.70 o 
  -4  13  16        9.84       12.11      3.55 o 
  -3  13  16       11.39        8.98      3.31 o 
  -2  13  16       21.60       20.19      3.48 o 
  -1  13  16        0.01        2.85      2.70 o 
   0  13  16        0.09       -0.31      2.68 o 
   1  13  16        1.37       -2.02      3.06 o 
   2  13  16        0.26       -3.14      3.31 o 
   3  13  16       19.46       23.36      4.90 o 
   4  13  16       24.22       25.03      5.35 o 
   5  13  16        0.54       -1.38      3.09 o 
  -5  14  16        0.50        5.84      3.51 o 
  -4  14  16        9.98        9.59      5.23 o 
  -3  14  16        3.71        3.81      3.20 o 
  -2  14  16        7.47        3.40      2.94 o 
  -1  14  16       41.24       45.07      4.27 o 
   0  14  16       40.95       42.79      4.36 o 
   1  14  16        0.22        0.53      2.91 o 
   2  14  16        2.20        4.17      3.88 o 
   3  14  16       24.18       15.70      4.75 o 
   4  14  16        5.89        0.41      4.21 o 
  -5  15  16        0.09       -1.68      3.44 o 
  -4  15  16        2.34        5.88      3.40 o 
  -3  15  16        2.33       -0.17      3.13 o 
  -2  15  16        0.88        0.93      3.00 o 
  -1  15  16        1.19        2.82      2.94 o 
   0  15  16       22.21       27.81      4.99 o 
   1  15  16       12.06       16.97      3.77 o 
   2  15  16        0.12        0.90      3.20 o 
   3  15  16       10.61       19.07      5.11 o 
   4  15  16       10.27        2.90      4.37 o 
  -4  16  16       18.26       19.82      4.03 o 
  -3  16  16        3.63        3.86      3.59 o 
  -2  16  16        7.65       12.59      4.21 o 
  -1  16  16       71.24       75.65      5.41 o 
   0  16  16        0.02        3.11      4.57 o 
   1  16  16        8.74        8.90      3.65 o 
   2  16  16        7.58        9.95      3.64 o 
   3  16  16        4.33        1.63      4.25 o 
   4  16  16        0.00       -3.96      3.96 o 
  -4  17  16       25.47       36.68      4.72 o 
  -3  17  16        1.62       -1.21      3.98 o 
  -2  17  16        2.48       -2.78      3.13 o 
  -1  17  16        2.31       10.05      3.52 o 
   0  17  16       43.98       49.96      6.10 o 
   1  17  16       18.92       23.30      4.29 o 
   2  17  16        2.83        7.32      3.75 o 
   3  17  16        3.40        7.97      4.80 o 
  -3  18  16        9.51        7.94      4.15 o 
  -2  18  16        0.48       -0.50      4.68 o 
  -1  18  16        3.12        7.69      3.63 o 
   0  18  16       18.84       30.12      7.27 o 
   1  18  16        0.57        0.64      4.41 o 
   2  18  16        3.18        5.55      3.84 o 
  -2  19  16       12.10       19.81      4.09 o 
  -1  19  16        4.77       -1.81      9.16 o 
   0  19  16        1.76        1.32      4.50 o 
   1  19  16        4.01        5.03      4.61 o 
  -7   1  17       12.27       24.89      5.22 o 
  -6   1  17        5.65        5.16      4.04 o 
  -5   1  17       41.22       46.53      5.57 o 
  -4   1  17       85.27       82.52      5.13 o 
  -3   1  17      415.19      448.79     10.16 o 
  -2   1  17        0.90        3.32      1.57 o 
  -1   1  17       25.91       24.16      2.04 o 
   0   1  17      327.06      337.42      6.00 o 
   1   1  17      216.44      219.33      8.93 o 
   2   1  17       15.76       16.39      5.61 o 
   3   1  17       12.19       11.20      3.38 o 
   4   1  17        0.71       -0.19      2.94 o 
   5   1  17        0.39        0.23      3.21 o 
   6   1  17        4.15        5.97      3.82 o 
  -7   2  17        5.04        7.55      4.26 o 
  -6   2  17       40.25       39.03      5.53 o 
  -5   2  17        0.08        0.91      3.42 o 
  -4   2  17       66.43       63.38      5.29 o 
  -3   2  17        8.75       10.99      2.41 o 
  -2   2  17      135.49      138.94      4.58 o 
  -1   2  17       51.55       49.64      2.40 o 
   0   2  17       10.86       10.48      1.53 o 
   1   2  17        9.06        3.88      2.68 o 
   2   2  17       70.23       61.85      5.25 o 
   3   2  17       58.42       57.69      5.31 o 
   4   2  17       18.36       17.03      3.84 o 
   5   2  17        1.47       -1.58      3.18 o 
   6   2  17        0.47       -0.03      3.54 o 
  -7   3  17       16.74       19.00      4.98 o 
  -6   3  17        4.39        7.62      4.48 o 
  -5   3  17      115.06      117.69      5.93 o 
  -4   3  17        3.55        0.67      2.65 o 
  -3   3  17       55.77       53.25      4.32 o 
  -2   3  17        5.57        2.63      1.50 o 
  -1   3  17       20.63       18.80      1.81 o 
   0   3  17        3.92        4.01      1.41 o 
   1   3  17       25.92       32.47      3.51 o 
   2   3  17        5.70        6.33      4.66 o 
   3   3  17       10.03        8.87      4.82 o 
   4   3  17        0.03       -2.70      2.70 o 
   5   3  17        1.39        3.46      5.54 o 
   6   3  17        0.02       -2.51      3.40 o 
  -7   4  17        0.49        0.60      3.35 o 
  -6   4  17       15.44       20.48      3.23 o 
  -5   4  17       60.62       73.60      4.44 o 
  -4   4  17       33.32       26.20      3.16 o 
  -3   4  17       65.27       59.07      3.91 o 
  -2   4  17        5.07        3.41      2.19 o 
  -1   4  17       63.32       56.05      2.60 o 
   0   4  17        2.05       -0.32      1.44 o 
   1   4  17       18.30       22.02      2.50 o 
   2   4  17        9.45       19.76      3.64 o 
   3   4  17        0.31        0.12      3.63 o 
   4   4  17        5.96        0.85      3.06 o 
   5   4  17        9.33        2.77      3.53 o 
   6   4  17        6.67        1.07      3.75 o 
  -7   5  17        0.95        3.10      4.01 o 
  -6   5  17        5.64        9.24      2.92 o 
  -5   5  17        0.04        2.78      2.57 o 
  -4   5  17       22.29       21.98      3.05 o 
  -3   5  17        0.24        0.07      2.33 o 
  -2   5  17       43.78       50.38      3.56 o 
  -1   5  17      214.48      202.90      5.46 o 
   0   5  17        0.94       -1.38      1.38 o 
   1   5  17        0.68       -1.13      1.70 o 
   2   5  17       34.33       38.99      5.14 o 
   3   5  17       18.25       22.30      3.96 o 
   4   5  17        0.02       -1.48      3.00 o 
   5   5  17       11.36       14.39      4.09 o 
   6   5  17        0.86       -3.37      3.37 o 
  -7   6  17        2.13        0.35      2.90 o 
  -6   6  17        0.31        1.74      2.81 o 
  -5   6  17        1.32        4.93      2.62 o 
  -4   6  17        8.22       11.49      2.76 o 
  -3   6  17        1.33        7.06      2.55 o 
  -2   6  17        8.20        5.41      2.94 o 
  -1   6  17      148.62      137.43      6.00 o 
   0   6  17       30.41       23.70      2.06 o 
   1   6  17        3.29        4.24      1.96 o 
   2   6  17       33.66       35.66      5.47 o 
   3   6  17       46.21       41.72      4.96 o 
   4   6  17       30.54       26.65      4.53 o 
   5   6  17       17.06       16.66      4.46 o 
   6   6  17        0.19       -5.24      6.32 o 
  -7   7  17        5.10       10.01      4.45 o 
  -6   7  17       12.08       18.20      3.40 o 
  -5   7  17       54.28       57.37      4.19 o 
  -4   7  17       34.05       37.72      3.54 o 
  -3   7  17       42.10       46.21      3.62 o 
  -2   7  17        2.93        5.05      2.30 o 
  -1   7  17        1.43        1.18      1.82 o 
   0   7  17        5.11        3.03      1.81 o 
   1   7  17       79.72       84.87      4.17 o 
   2   7  17       32.00       33.00      3.60 o 
   3   7  17       24.51       33.03      4.61 o 
   4   7  17        0.48        0.48      4.57 o 
   5   7  17       21.01       22.42      4.63 o 
   6   7  17        0.83       -3.94      4.11 o 
  -6   8  17        4.07        6.62      2.98 o 
  -5   8  17        0.35       -1.71      2.58 o 
  -4   8  17        7.70       12.20      2.88 o 
  -3   8  17        0.73        5.15      2.54 o 
  -2   8  17       19.37       16.44      2.72 o 
  -1   8  17        0.22       -1.70      1.70 o 
   0   8  17        0.05        0.65      2.30 o 
   1   8  17       13.40       14.89      2.92 o 
   2   8  17       49.76       58.52      4.47 o 
   3   8  17       41.00       38.21      4.93 o 
   4   8  17        4.12        3.93      3.65 o 
   5   8  17       12.03       14.41      4.40 o 
   6   8  17        3.37        1.43      5.09 o 
  -6   9  17        0.09        2.08      2.88 o 
  -5   9  17        2.39        4.75      2.76 o 
  -4   9  17        2.93        4.11      2.65 o 
  -3   9  17        2.02        8.99      2.64 o 
  -2   9  17        2.03        1.90      2.39 o 
  -1   9  17       18.39       20.59      2.59 o 
   0   9  17       17.28       13.43      2.92 o 
   1   9  17       51.74       54.87      5.31 o 
   2   9  17      133.10      135.04      6.24 o 
   3   9  17        0.01        5.49      2.90 o 
   4   9  17        9.10        7.71      3.82 o 
   5   9  17       19.32       23.43      4.74 o 
  -6  10  17       17.43       19.29      3.54 o 
  -5  10  17       20.40       17.11      3.32 o 
  -4  10  17        7.59        5.18      2.86 o 
  -3  10  17       82.14       85.13      4.74 o 
  -2  10  17       69.35       69.60      4.26 o 
  -1  10  17        0.60        0.58      2.16 o 
   0  10  17        0.06        1.38      2.50 o 
   1  10  17        1.98        2.84      2.57 o 
   2  10  17       62.49       64.89      6.18 o 
   3  10  17       44.88       51.55      4.68 o 
   4  10  17        7.38       10.18      5.55 o 
   5  10  17        1.45        5.34      3.85 o 
  -6  11  17        0.18        0.81      2.93 o 
  -5  11  17       21.81       30.04      3.78 o 
  -4  11  17        0.26        2.94      2.78 o 
  -3  11  17       13.04       20.90      5.46 o 
  -2  11  17        0.41        1.46      4.21 o 
  -1  11  17        1.25        1.63      4.91 o 
   0  11  17       12.45        8.98      2.94 o 
   1  11  17        1.69        0.72      2.58 o 
   2  11  17        3.13        4.13      3.50 o 
   3  11  17        2.47       11.06      4.37 o 
   4  11  17        2.34       -1.31      3.07 o 
   5  11  17        4.51        3.96      3.87 o 
  -5  12  17       19.82       24.21      3.64 o 
  -4  12  17        0.52        0.59      3.66 o 
  -3  12  17       39.80       43.57      4.45 o 
  -2  12  17       16.40       17.63      3.42 o 
  -1  12  17       12.60       14.60      3.18 o 
   0  12  17        6.35        9.05      3.05 o 
   1  12  17        0.44        2.94      3.47 o 
   2  12  17       10.72       17.55      5.03 o 
   3  12  17       33.50       27.00      5.01 o 
   4  12  17       11.91       10.92      4.81 o 
   5  12  17        0.58       -1.34      3.55 o 
  -5  13  17       51.81       57.96      4.54 o 
  -4  13  17        7.61       21.22      5.33 o 
  -3  13  17       31.15       25.43      3.96 o 
  -2  13  17        9.23        9.65      3.27 o 
  -1  13  17        6.42        9.87      3.08 o 
   0  13  17       22.11       24.30      3.80 o 
   1  13  17        0.50        4.61      5.01 o 
   2  13  17       15.95       17.38      4.62 o 
   3  13  17       43.28       35.43      5.53 o 
   4  13  17        0.63       -3.90      3.90 o 
  -5  14  17        0.25        2.94      3.57 o 
  -4  14  17        3.80        2.98      3.45 o 
  -3  14  17        0.30       -3.14      3.16 o 
  -2  14  17        2.15        2.42      3.05 o 
  -1  14  17        3.14        9.33      3.24 o 
   0  14  17       16.83       19.82      3.82 o 
   1  14  17        7.27        6.72      3.36 o 
   2  14  17        0.62        0.30      3.83 o 
   3  14  17       64.94       77.07      9.45 o 
   4  14  17       29.18       23.56      5.40 o 
  -4  15  17        7.55        9.14      5.21 o 
  -3  15  17        1.48       -1.37      3.78 o 
  -2  15  17       42.06       48.32      4.66 o 
  -1  15  17        5.92        7.57      3.29 o 
   0  15  17       20.61       24.40      4.92 o 
   1  15  17       10.29       20.44      3.94 o 
   2  15  17       23.36       30.26      5.59 o 
   3  15  17        0.79        5.95      4.63 o 
  -4  16  17       19.76       29.80      4.45 o 
  -3  16  17        1.27        2.11      3.44 o 
  -2  16  17        3.69        4.61      5.85 o 
  -1  16  17        0.13        2.02      3.24 o 
   0  16  17       29.04       29.62      6.65 o 
   1  16  17        0.51        2.51      3.48 o 
   2  16  17       53.00       74.83      7.71 o 
   3  16  17        9.27        2.12      8.23 o 
  -3  17  17        0.44        1.60      3.54 o 
  -2  17  17        7.84        3.48      3.45 o 
  -1  17  17       37.84       39.20      5.80 o 
   0  17  17       33.68       30.86      5.55 o 
   1  17  17        6.70       11.70      3.95 o 
   2  17  17        9.21       17.95      5.43 o 
  -2  18  17       16.39       16.10      4.04 o 
  -1  18  17        4.33        6.15      4.65 o 
   0  18  17        2.02        3.95      4.44 o 
   1  18  17        7.14        6.54      4.68 o 
  -7   0  18       40.64       59.75      9.33 o 
  -6   0  18        1.94        2.78      5.68 o 
  -5   0  18        0.06       -4.99      4.99 o 
  -4   0  18      216.01      212.67     13.49 o 
  -3   0  18      175.33      192.52     11.06 o 
  -2   0  18      150.06      142.54      9.39 o 
  -1   0  18      318.35      319.46     11.29 o 
   0   0  18       10.20        9.05      2.09 o 
   1   0  18       34.87       44.48      6.58 o 
   2   0  18       85.49       88.99      8.74 o 
   3   0  18       83.78       74.06      8.50 o 
   4   0  18        8.23        4.76      4.58 o 
   5   0  18        0.56        1.32      4.75 o 
   6   0  18        4.54        3.43      5.24 o 
  -7   1  18        2.63        2.05      4.20 o 
  -6   1  18        7.31        2.66      4.10 o 
  -5   1  18        2.65       -2.63      3.53 o 
  -4   1  18        2.48        4.54      3.32 o 
  -3   1  18        0.13        5.14      2.22 o 
  -2   1  18        0.88        3.51      1.66 o 
  -1   1  18       16.46       24.94      1.99 o 
   0   1  18        1.88        2.73      1.44 o 
   1   1  18        0.87        2.01      2.69 o 
   2   1  18        0.84        4.48      3.93 o 
   3   1  18        0.24        1.65      2.79 o 
   4   1  18        5.27        6.37      3.35 o 
   5   1  18        0.25       -1.94      5.84 o 
   6   1  18        0.84       -3.20      3.20 o 
  -7   2  18       17.49       21.45      5.12 o 
  -6   2  18        6.23        7.47      4.25 o 
  -5   2  18        0.00       -2.80      2.80 o 
  -4   2  18       30.79       31.97      3.90 o 
  -3   2  18       32.83       39.61      3.96 o 
  -2   2  18       38.81       37.20      2.51 o 
  -1   2  18       36.68       32.59      2.17 o 
   0   2  18        0.40        0.90      1.41 o 
   1   2  18        4.95        1.90      2.70 o 
   2   2  18        0.04       -0.44      2.64 o 
   3   2  18        0.24        0.32      2.83 o 
   4   2  18       10.82        9.57      4.02 o 
   5   2  18        0.54       -2.19      3.14 o 
   6   2  18        6.29        8.61      4.31 o 
  -7   3  18        0.00        0.35      3.40 o 
  -6   3  18       19.48       16.25      4.73 o 
  -5   3  18       12.99       13.74      3.99 o 
  -4   3  18        0.17       -0.71      3.08 o 
  -3   3  18        0.66       -1.00      2.76 o 
  -2   3  18        8.05        7.84      2.11 o 
  -1   3  18      103.69      114.30      3.49 o 
   0   3  18      157.46      175.31      4.14 o 
   1   3  18       10.12       11.28      2.74 o 
   2   3  18        2.44       -2.56      2.56 o 
   3   3  18       66.84       61.52      9.92 o 
   4   3  18        5.48       11.89      3.73 o 
   5   3  18       30.96       25.87      4.73 o 
   6   3  18        6.61        5.24      3.88 o 
  -6   4  18        0.01        3.99      2.88 o 
  -5   4  18       22.20       22.51      3.28 o 
  -4   4  18        1.78       -2.29      2.29 o 
  -3   4  18        9.92        5.23      2.56 o 
  -2   4  18       26.27       22.04      2.86 o 
  -1   4  18        0.87        1.73      1.46 o 
   0   4  18        2.38        3.51      1.58 o 
   1   4  18        6.56        3.98      2.38 o 
   2   4  18        9.10        7.47      3.13 o 
   3   4  18       51.94       44.04      5.09 o 
   4   4  18       12.18       19.64      4.44 o 
   5   4  18        0.03        1.99      3.48 o 
   6   4  18        2.14        2.99      3.83 o 
  -6   5  18       14.47       14.70      3.33 o 
  -5   5  18       39.70       41.53      3.76 o 
  -4   5  18        0.20        0.35      2.41 o 
  -3   5  18        2.01       -1.66      2.41 o 
  -2   5  18       49.21       54.86      4.32 o 
  -1   5  18        1.22        4.08      1.89 o 
   0   5  18       27.26       27.28      2.42 o 
   1   5  18        4.46        6.99      2.58 o 
   2   5  18       20.15       23.12      4.74 o 
   3   5  18        0.50        2.37      3.04 o 
   4   5  18       20.08       23.94      4.48 o 
   5   5  18       39.16       39.05      5.36 o 
  -6   6  18        1.07        2.69      3.04 o 
  -5   6  18       56.68       63.96      4.48 o 
  -4   6  18       10.73       13.77      3.27 o 
  -3   6  18        0.28       -2.30      2.30 o 
  -2   6  18        1.36        3.44      2.37 o 
  -1   6  18        0.64        0.32      2.33 o 
   0   6  18        1.88        0.74      2.87 o 
   1   6  18        0.04        2.57      2.30 o 
   2   6  18        0.39       -0.26      2.46 o 
   3   6  18        2.61        2.31      3.31 o 
   4   6  18        4.57        7.96      5.28 o 
   5   6  18        0.83        0.17      3.63 o 
  -6   7  18        7.95       10.75      3.22 o 
  -5   7  18        2.05        3.33      3.32 o 
  -4   7  18        5.80       12.77      3.03 o 
  -3   7  18       70.56       58.35      4.13 o 
  -2   7  18      169.03      178.90      6.37 o 
  -1   7  18        1.58        4.72      2.00 o 
   0   7  18        5.58        7.60      2.25 o 
   1   7  18       39.58       38.80      3.80 o 
   2   7  18       79.92       87.77      5.30 o 
   3   7  18        9.52        7.98      3.60 o 
   4   7  18        0.04        1.56      3.46 o 
   5   7  18        6.89       13.20      4.41 o 
  -6   8  18        3.24        2.03      3.39 o 
  -5   8  18       25.77       26.27      3.44 o 
  -4   8  18       75.12       78.51      4.82 o 
  -3   8  18       28.40       35.77      3.56 o 
  -2   8  18        2.18        8.47      2.63 o 
  -1   8  18       18.91       22.21      2.73 o 
   0   8  18        0.03        0.58      2.34 o 
   1   8  18        5.17        3.87      3.15 o 
   2   8  18        9.63       14.51      3.05 o 
   3   8  18       75.78       79.98      6.70 o 
   4   8  18        8.26        9.30      7.06 o 
   5   8  18       14.87        8.72      4.23 o 
  -6   9  18        1.71        3.55      3.00 o 
  -5   9  18       30.90       30.36      3.75 o 
  -4   9  18        5.05       10.84      3.05 o 
  -3   9  18       67.43       57.94      4.20 o 
  -2   9  18        8.13        6.37      2.66 o 
  -1   9  18        0.24       -2.45      2.45 o 
   0   9  18        0.86       -1.95      2.37 o 
   1   9  18        9.41        6.14      2.68 o 
   2   9  18       15.01       18.89      4.59 o 
   3   9  18        8.89       15.36      3.44 o 
   4   9  18       14.40       16.00      4.33 o 
   5   9  18        1.13        1.57      3.74 o 
  -6  10  18        1.63        4.69      3.07 o 
  -5  10  18       10.82       13.85      3.40 o 
  -4  10  18      143.08      155.45      7.75 o 
  -3  10  18      123.30      120.50      5.60 o 
  -2  10  18       30.91       34.55      3.47 o 
  -1  10  18        1.40       -2.22      2.27 o 
   0  10  18        8.79        8.83      3.65 o 
   1  10  18        2.84        0.15      2.57 o 
   2  10  18       20.68       30.40      4.93 o 
   3  10  18      139.21      147.23      9.08 o 
   4  10  18       47.09       39.23      8.55 o 
   5  10  18        0.12       -2.05      3.59 o 
  -5  11  18        7.41       13.08      3.41 o 
  -4  11  18       12.32       17.53      3.73 o 
  -3  11  18       10.54        9.95      3.14 o 
  -2  11  18        4.46        3.63      3.14 o 
  -1  11  18       14.16       25.81      5.40 o 
   0  11  18        0.61       -0.64      2.64 o 
   1  11  18        3.53        4.12      2.84 o 
   2  11  18       30.28       32.94      5.85 o 
   3  11  18       37.46       52.31      6.44 o 
   4  11  18        0.49        0.08      6.16 o 
  -5  12  18       10.35       19.02      3.66 o 
  -4  12  18        5.86       10.15      3.19 o 
  -3  12  18      105.48      123.02      6.61 o 
  -2  12  18       52.07       62.18      5.01 o 
  -1  12  18       15.65       13.63      3.29 o 
   0  12  18        2.08       -0.82      2.80 o 
   1  12  18        1.57        8.49      3.15 o 
   2  12  18       23.10       19.97      4.89 o 
   3  12  18       68.74       65.48     10.18 o 
   4  12  18       27.93       18.90      5.16 o 
  -5  13  18        0.17        4.34      3.17 o 
  -4  13  18       25.52       31.01      5.63 o 
  -3  13  18       49.41       60.21      5.20 o 
  -2  13  18        0.03        0.07      3.09 o 
  -1  13  18        5.51        9.06      3.29 o 
   0  13  18       21.91       32.60      4.10 o 
   1  13  18        0.68       -0.36      3.08 o 
   2  13  18        4.20        3.33      4.27 o 
   3  13  18        5.58        2.46     10.93 o 
   4  13  18        6.70       -0.52      6.46 o 
  -4  14  18        2.04        4.21      3.63 o 
  -3  14  18        0.18        4.22      5.41 o 
  -2  14  18        2.04       -0.60      3.15 o 
  -1  14  18        0.42        7.89      4.14 o 
   0  14  18        6.84        4.04      3.44 o 
   1  14  18        1.07        1.54      3.34 o 
   2  14  18        3.10       -1.87      4.93 o 
   3  14  18        0.92        1.74      5.08 o 
  -4  15  18       15.21       22.03      4.25 o 
  -3  15  18       21.80       30.51      4.30 o 
  -2  15  18        0.58        3.29      3.20 o 
  -1  15  18        0.28        7.89      4.41 o 
   0  15  18        0.47        9.22      4.39 o 
   1  15  18        5.93        5.50      4.02 o 
   2  15  18        0.19        2.63      4.39 o 
   3  15  18        1.65        9.99      4.68 o 
  -3  16  18        1.09        4.98      3.65 o 
  -2  16  18       14.76       19.06      3.91 o 
  -1  16  18        0.48        5.67      4.45 o 
   0  16  18        5.41        8.69      4.60 o 
   1  16  18        1.41        5.38      4.85 o 
   2  16  18        0.21        6.24      4.79 o 
  -2  17  18       10.96        9.03      4.01 o 
  -1  17  18       14.58       14.24      5.07 o 
   0  17  18        5.39        9.47      4.76 o 
   1  17  18        9.76        9.22      4.28 o 
  -6   1  19       17.36       14.07      4.71 o 
  -5   1  19        5.52        3.06      4.00 o 
  -4   1  19       31.89       38.51      4.02 o 
  -3   1  19       21.02       22.50      3.53 o 
  -2   1  19       68.67       69.47      3.40 o 
  -1   1  19       58.34       48.91      2.58 o 
   0   1  19      151.86      136.09      4.08 o 
   1   1  19        2.25       -0.35      2.34 o 
   2   1  19       34.23       34.41      4.54 o 
   3   1  19        5.25        9.84      3.70 o 
   4   1  19       27.13       21.04      4.30 o 
   5   1  19       31.83       32.20      5.00 o 
  -6   2  19        2.41        5.15      4.27 o 
  -5   2  19        0.06       -3.68      3.68 o 
  -4   2  19        7.93       11.89      3.24 o 
  -3   2  19       22.16       21.68      3.50 o 
  -2   2  19        3.76        5.06      1.69 o 
  -1   2  19        0.01        2.95      1.52 o 
   0   2  19        2.51        1.77      1.61 o 
   1   2  19        7.99        6.33      2.59 o 
   2   2  19       15.25       12.68      3.86 o 
   3   2  19        4.67        2.90      4.48 o 
   4   2  19        3.87        4.57      3.42 o 
   5   2  19       13.40       10.04      3.99 o 
  -6   3  19       19.81       28.11      4.45 o 
  -5   3  19        4.10        0.96      3.47 o 
  -4   3  19       18.87       24.01      3.35 o 
  -3   3  19       94.17       97.67      4.95 o 
  -2   3  19      119.77      141.46      6.35 o 
  -1   3  19        0.01        2.37      1.52 o 
   0   3  19       10.38        6.63      1.76 o 
   1   3  19       85.14       89.32      5.25 o 
   2   3  19        8.10        9.90      3.43 o 
   3   3  19        0.41       -1.41      2.83 o 
   4   3  19       25.42       21.65      7.70 o 
   5   3  19       10.27        7.00      3.83 o 
  -6   4  19        4.63        8.62      3.76 o 
  -5   4  19       13.72       17.12      3.27 o 
  -4   4  19        0.43       -2.45      2.45 o 
  -3   4  19       18.22       26.71      3.21 o 
  -2   4  19       17.36       17.78      2.94 o 
  -1   4  19       12.23       12.29      2.23 o 
   0   4  19        5.69        6.03      1.74 o 
   1   4  19        0.49        1.80      2.44 o 
   2   4  19       23.44       29.05      7.16 o 
   3   4  19       39.76       40.62      4.98 o 
   4   4  19        8.13       13.45      4.27 o 
   5   4  19        6.56       15.59      5.65 o 
  -6   5  19        3.10        8.18      3.17 o 
  -5   5  19       13.46       19.45      4.89 o 
  -4   5  19        0.07        1.03      3.53 o 
  -3   5  19        7.72        6.89      2.70 o 
  -2   5  19        0.44        4.24      2.45 o 
  -1   5  19        0.02        0.42      1.85 o 
   0   5  19        8.57       12.22      1.93 o 
   1   5  19        0.61        1.89      2.41 o 
   2   5  19       16.84       13.71      3.11 o 
   3   5  19       26.25       20.58      7.67 o 
   4   5  19        1.38        1.02      3.24 o 
   5   5  19        4.35        2.64      3.71 o 
  -6   6  19       31.49       46.35      4.26 o 
  -5   6  19       63.34       65.17      4.63 o 
  -4   6  19        3.98       -2.38      2.78 o 
  -3   6  19       20.55       22.37      3.21 o 
  -2   6  19      106.46      108.96      5.10 o 
  -1   6  19        0.01       -1.07      1.83 o 
   0   6  19       28.68       28.27      3.32 o 
   1   6  19        6.10        1.76      2.40 o 
   2   6  19       15.91       13.49      3.13 o 
   3   6  19        1.23        5.07      3.49 o 
   4   6  19        2.48       -3.02      3.31 o 
   5   6  19        3.34        6.58      5.54 o 
  -6   7  19       33.01       38.53      4.03 o 
  -5   7  19       46.23       53.91      4.41 o 
  -4   7  19       17.99       20.56      3.47 o 
  -3   7  19       20.33       25.22      3.35 o 
  -2   7  19        4.05        4.87      2.55 o 
  -1   7  19        0.01       -1.44      1.89 o 
   0   7  19        0.19        0.83      2.13 o 
   1   7  19        6.53        7.35      3.37 o 
   2   7  19       30.64       35.09      3.87 o 
   3   7  19        8.76        5.89      3.49 o 
   4   7  19        0.00       -1.86      3.42 o 
   5   7  19        9.67       11.28      4.43 o 
  -5   8  19       14.22       23.69      3.88 o 
  -4   8  19       28.57       35.33      3.84 o 
  -3   8  19        7.37        9.06      3.00 o 
  -2   8  19        0.01        1.91      2.54 o 
  -1   8  19        0.02       -0.51      2.03 o 
   0   8  19        5.06       10.00      3.06 o 
   1   8  19        4.26        3.22      3.40 o 
   2   8  19       73.04       59.08      6.12 o 
   3   8  19        2.77        2.58      2.95 o 
   4   8  19        7.43        4.89      3.83 o 
   5   8  19        0.42        0.27      3.69 o 
  -5   9  19       12.28       18.55      3.51 o 
  -4   9  19       11.18       17.29      3.51 o 
  -3   9  19      133.20      136.83      5.96 o 
  -2   9  19       23.36       30.42      3.95 o 
  -1   9  19        0.12        0.46      2.10 o 
   0   9  19        5.75        4.95      2.78 o 
   1   9  19        4.32        6.70      3.72 o 
   2   9  19        5.12        8.34      3.93 o 
   3   9  19        7.93        4.57      3.12 o 
   4   9  19        0.72        0.81      3.77 o 
  -5  10  19       41.20       45.65      4.34 o 
  -4  10  19       49.17       68.20      4.87 o 
  -3  10  19        8.94       21.68      3.47 o 
  -2  10  19        1.13        2.13      3.93 o 
  -1  10  19        1.16        1.37      2.48 o 
   0  10  19        0.69        0.48      4.26 o 
   1  10  19        0.06        2.90      3.52 o 
   2  10  19        1.50        2.29      3.81 o 
   3  10  19        0.84        3.35      4.12 o 
   4  10  19        3.22        3.73      3.43 o 
  -5  11  19        5.41       11.92      3.33 o 
  -4  11  19       92.74      105.72      5.65 o 
  -3  11  19        1.96       11.12      3.21 o 
  -2  11  19        8.47       10.46      3.47 o 
  -1  11  19       19.28       17.72      5.23 o 
   0  11  19        2.01        1.63      2.98 o 
   1  11  19       35.06       50.21      6.02 o 
   2  11  19        6.14        8.14      4.21 o 
   3  11  19       16.44       24.78      5.18 o 
   4  11  19       26.26       27.44      5.55 o 
  -4  12  19       12.70       14.72      3.56 o 
  -3  12  19        8.03       21.29      4.56 o 
  -2  12  19        0.87        0.88      3.24 o 
  -1  12  19        0.18        2.11      3.98 o 
   0  12  19        0.59       -0.01      2.98 o 
   1  12  19       20.06       18.42      5.24 o 
   2  12  19       11.55       19.91      5.06 o 
   3  12  19       11.67       13.99      8.79 o 
  -4  13  19        1.46        2.53      3.51 o 
  -3  13  19        6.07        8.86      4.48 o 
  -2  13  19       19.41       21.44      4.04 o 
  -1  13  19       31.01       24.81      4.89 o 
   0  13  19       42.30       47.52      4.79 o 
   1  13  19       12.33       22.34      7.89 o 
   2  13  19        3.57        1.88      5.51 o 
   3  13  19        2.54        0.07      4.51 o 
  -3  14  19       17.38       17.33      4.08 o 
  -2  14  19        0.40        8.09      3.53 o 
  -1  14  19       14.60       24.84      5.09 o 
   0  14  19        0.15       -0.75      3.22 o 
   1  14  19       17.64       16.89      5.02 o 
   2  14  19        3.36        5.75      5.94 o 
  -3  15  19        2.19        7.45      3.77 o 
  -2  15  19       10.26        9.60      3.80 o 
  -1  15  19       28.02       34.85      7.64 o 
   0  15  19        5.16        9.68      4.70 o 
   1  15  19        0.03       -1.15      4.16 o 
   2  15  19        1.38        6.60      5.72 o 
  -2  16  19        3.24        4.58      4.11 o 
  -1  16  19       41.30       53.01      6.52 o 
   0  16  19        0.30        2.00      4.56 o 
   1  16  19       23.25       35.13      7.90 o 
  -6   0  20       11.46       15.11      6.86 o 
  -5   0  20        0.03       -3.38      5.74 o 
  -4   0  20      100.67      112.22     11.06 o 
  -3   0  20      106.44      118.09     10.87 o 
  -2   0  20       60.71       59.54      4.50 o 
  -1   0  20        1.95        1.80      2.12 o 
   0   0  20       26.18       29.07      4.25 o 
   1   0  20       14.34       16.01      4.03 o 
   2   0  20        5.55        4.70      4.42 o 
   3   0  20        0.01        5.11      5.08 o 
   4   0  20        1.58        4.20      5.07 o 
   5   0  20       14.20       14.50      6.05 o 
  -6   1  20        1.11        2.48      4.36 o 
  -5   1  20        0.90       -3.28      4.06 o 
  -4   1  20        0.38        0.36      3.86 o 
  -3   1  20        1.51        3.66      3.07 o 
  -2   1  20        0.10        1.40      1.83 o 
  -1   1  20        0.72       -1.51      1.51 o 
   0   1  20       35.45       43.62      3.45 o 
   1   1  20        6.99        5.82      2.74 o 
   2   1  20        1.22        3.60      3.11 o 
   3   1  20       35.66       44.61      7.82 o 
   4   1  20        9.11        8.57      3.95 o 
   5   1  20        7.28       11.19      4.17 o 
  -6   2  20        5.79        3.32      4.43 o 
  -5   2  20        0.41       -4.04      4.04 o 
  -4   2  20       11.35        7.80      3.33 o 
  -3   2  20      112.19      130.82      5.62 o 
  -2   2  20       25.40       31.20      3.26 o 
  -1   2  20        1.05       -1.03      1.55 o 
   0   2  20       18.32       23.88      2.85 o 
   1   2  20        0.10        1.65      2.55 o 
   2   2  20        7.97        4.00      3.28 o 
   3   2  20       48.53       50.56      7.98 o 
   4   2  20        3.47        4.14      3.64 o 
   5   2  20        1.33        0.24      3.53 o 
  -6   3  20        2.31        6.05      3.64 o 
  -5   3  20        0.13        2.98      3.60 o 
  -4   3  20        0.88       -0.99      2.80 o 
  -3   3  20       24.45       32.28      3.52 o 
  -2   3  20       27.42       30.24      3.31 o 
  -1   3  20        0.00        4.70      2.06 o 
   0   3  20       14.29       10.68      2.47 o 
   1   3  20       14.47       17.47      3.22 o 
   2   3  20       13.32       17.66      3.95 o 
   3   3  20        3.66       15.20      3.96 o 
   4   3  20        1.95        0.34      3.56 o 
   5   3  20        3.53        3.30      5.88 o 
  -6   4  20        3.09       -0.98      3.49 o 
  -5   4  20        0.06        1.25      2.95 o 
  -4   4  20        7.29        5.47      3.04 o 
  -3   4  20        9.13       20.07      3.23 o 
  -2   4  20        0.29        4.68      2.51 o 
  -1   4  20        0.38        2.36      2.27 o 
   0   4  20        8.41       11.44      2.53 o 
   1   4  20        0.96        0.87      2.55 o 
   2   4  20        0.15        0.65      2.59 o 
   3   4  20       13.64        9.76      3.84 o 
   4   4  20       35.97       28.22      6.89 o 
   5   4  20        5.46        1.87      3.75 o 
  -5   5  20        0.67        5.37      3.88 o 
  -4   5  20        0.05        0.21      2.88 o 
  -3   5  20       83.63      101.39      5.30 o 
  -2   5  20       74.76       90.67      4.86 o 
  -1   5  20        1.59        6.09      2.11 o 
   0   5  20       27.63       25.94      3.42 o 
   1   5  20       24.88       21.26      3.40 o 
   2   5  20        4.10        8.49      3.04 o 
   3   5  20        2.47        3.80      3.48 o 
   4   5  20        0.16        0.85      5.99 o 
  -5   6  20        5.80        8.10      3.20 o 
  -4   6  20       43.76       53.38      4.40 o 
  -3   6  20        5.28        7.97      2.99 o 
  -2   6  20        4.13        5.94      2.65 o 
  -1   6  20        1.24        1.83      2.14 o 
   0   6  20       12.32       16.78      2.71 o 
   1   6  20        3.78        7.46      3.51 o 
   2   6  20        0.90        3.43      2.92 o 
   3   6  20        0.26        3.18      3.38 o 
   4   6  20        3.01        5.03      3.73 o 
  -5   7  20        5.76       11.67      3.92 o 
  -4   7  20       10.58       14.62      3.36 o 
  -3   7  20        7.00       10.12      3.12 o 
  -2   7  20        8.77        5.04      2.81 o 
  -1   7  20        1.59        7.79      2.63 o 
   0   7  20        0.33        5.70      2.79 o 
   1   7  20        0.08        2.56      3.37 o 
   2   7  20        0.20        3.10      2.88 o 
   3   7  20       20.61        8.04      3.22 o 
   4   7  20        9.05        4.35      3.68 o 
  -5   8  20       35.38       43.98      4.28 o 
  -4   8  20        0.53        0.30      3.03 o 
  -3   8  20       53.15       72.88      4.77 o 
  -2   8  20        0.00        0.54      2.69 o 
  -1   8  20       30.25       34.67      4.72 o 
   0   8  20        8.70       12.17      3.21 o 
   1   8  20        3.22        7.95      6.31 o 
   2   8  20       21.92       23.36      4.71 o 
   3   8  20       27.17       22.24      3.81 o 
   4   8  20        7.31        7.63      4.02 o 
  -5   9  20        2.40        7.42      4.33 o 
  -4   9  20        1.80        6.04      3.20 o 
  -3   9  20        3.63        5.66      3.09 o 
  -2   9  20       17.12       15.97      3.18 o 
  -1   9  20       32.52       27.47      3.84 o 
   0   9  20        0.01       -2.99      3.82 o 
   1   9  20        8.67        8.63      4.08 o 
   2   9  20        4.51        9.99      5.99 o 
   3   9  20       10.00       16.58      5.40 o 
   4   9  20        8.49        1.13      3.55 o 
  -4  10  20       17.86       18.42      3.62 o 
  -3  10  20        3.93        2.87      3.04 o 
  -2  10  20        4.53        6.33      2.92 o 
  -1  10  20        8.54        8.30      4.13 o 
   0  10  20        5.07        4.67      3.07 o 
   1  10  20        0.40        1.01      3.76 o 
   2  10  20       31.80       25.25      5.04 o 
   3  10  20       16.04       17.83      8.01 o 
  -4  11  20        0.37        7.53      3.29 o 
  -3  11  20        1.27        2.56      3.07 o 
  -2  11  20        1.82       -0.13      3.26 o 
  -1  11  20        3.68        7.80      4.24 o 
   0  11  20       11.36        5.14      4.07 o 
   1  11  20        3.21        5.16      4.10 o 
   2  11  20       25.09       22.90      9.10 o 
   3  11  20       20.87       15.38      7.57 o 
  -4  12  20       25.41       24.73      3.85 o 
  -3  12  20       12.65       13.09      3.88 o 
  -2  12  20        3.48        1.71      3.46 o 
  -1  12  20        0.12        3.27      4.09 o 
   0  12  20        1.58       -2.14      3.05 o 
   1  12  20        3.87        3.76      4.03 o 
   2  12  20        1.41       -0.31      4.04 o 
   3  12  20        0.56        1.43      4.17 o 
  -3  13  20       23.79       23.42      4.31 o 
  -2  13  20        0.21        7.97      3.65 o 
  -1  13  20       18.58       30.60      5.66 o 
   0  13  20        0.54        1.06      3.28 o 
   1  13  20        1.38        4.01      9.93 o 
   2  13  20       22.45       22.35      5.79 o 
  -2  14  20        0.22        1.74      4.10 o 
  -1  14  20       15.80       29.56      5.47 o 
   0  14  20       20.18       15.76      4.84 o 
   1  14  20        5.75       -2.51      4.17 o 
  -1  15  20        4.04        3.12      4.55 o 
   0  15  20        1.59       12.14      5.17 o 
  -5   1  21        0.28       -4.02      4.02 o 
  -4   1  21       10.42        5.29      4.26 o 
  -3   1  21       26.84       26.33      3.87 o 
  -2   1  21        0.96        3.05      2.57 o 
  -1   1  21       22.75       25.91      2.28 o 
   0   1  21        3.27        5.32      3.01 o 
   1   1  21        8.99        5.47      2.56 o 
   2   1  21       11.55       13.51      3.98 o 
   3   1  21        0.81        0.96      3.47 o 
   4   1  21        8.61        5.45      3.97 o 
  -5   2  21        0.06       -2.74      3.48 o 
  -4   2  21        8.96       11.36      4.76 o 
  -3   2  21        5.85        9.84      2.92 o 
  -2   2  21       45.82       56.32      4.14 o 
  -1   2  21        4.40        6.35      1.83 o 
   0   2  21        4.42        9.87      2.57 o 
   1   2  21       46.39       46.76      3.93 o 
   2   2  21        1.45        1.17      3.28 o 
   3   2  21       33.65       42.17      7.40 o 
   4   2  21        0.77        2.99      4.29 o 
  -5   3  21        0.39       -2.74      3.43 o 
  -4   3  21        0.87        5.54      3.01 o 
  -3   3  21        6.77        7.79      3.02 o 
  -2   3  21        1.00        3.35      2.60 o 
  -1   3  21       13.57       12.93      2.75 o 
   0   3  21        4.26        3.17      2.36 o 
   1   3  21        0.93        1.81      2.99 o 
   2   3  21       28.54       31.02      6.83 o 
   3   3  21       30.24       25.00      4.83 o 
   4   3  21        5.05        4.90      3.81 o 
  -5   4  21       57.89       65.65      5.76 o 
  -4   4  21       77.37       97.86      5.98 o 
  -3   4  21       10.04       10.23      3.08 o 
  -2   4  21        0.09        3.37      2.73 o 
  -1   4  21        9.02        8.52      2.66 o 
   0   4  21        9.95       14.12      4.09 o 
   1   4  21        7.63        9.38      3.50 o 
   2   4  21        1.23        4.11      2.93 o 
   3   4  21       10.83        6.85      3.85 o 
   4   4  21        0.14       -0.18      4.19 o 
  -5   5  21        0.09        5.56      3.41 o 
  -4   5  21       21.79       31.69      3.91 o 
  -3   5  21       25.52       35.00      3.85 o 
  -2   5  21        2.67        4.44      2.69 o 
  -1   5  21       46.93       48.27      3.85 o 
   0   5  21       33.06       23.52      4.63 o 
   1   5  21       14.62       16.65      5.04 o 
   2   5  21       43.95       38.94      4.38 o 
   3   5  21       83.75       74.24      6.77 o 
   4   5  21       10.44       13.85      5.40 o 
  -5   6  21        5.06        3.74      3.11 o 
  -4   6  21       85.38      109.31      5.81 o 
  -3   6  21       13.58       23.75      3.58 o 
  -2   6  21        0.02        3.87      2.72 o 
  -1   6  21       33.18       30.98      3.39 o 
   0   6  21        5.72       11.59      4.04 o 
   1   6  21       22.91       28.64      4.90 o 
   2   6  21        1.72        6.54      3.28 o 
   3   6  21        7.96       10.63      3.45 o 
   4   6  21        0.83        6.76      3.98 o 
  -4   7  21        2.75        5.79      3.12 o 
  -3   7  21        1.52        4.00      2.90 o 
  -2   7  21        1.07        3.90      2.84 o 
  -1   7  21        1.25        1.10      2.53 o 
   0   7  21        0.25       -1.08      3.49 o 
   1   7  21       11.55       12.95      4.28 o 
   2   7  21       47.21       45.29      5.81 o 
   3   7  21        7.71        5.80      3.24 o 
  -4   8  21        1.12        2.26      3.13 o 
  -3   8  21       26.56       37.31      3.93 o 
  -2   8  21        6.96        5.95      2.96 o 
  -1   8  21        5.09        2.39      2.64 o 
   0   8  21        0.58        1.82      3.63 o 
   1   8  21        9.26        9.30      4.11 o 
   2   8  21        1.72       -0.02      3.66 o 
   3   8  21       23.59       23.09      5.06 o 
  -4   9  21       23.67       27.11      4.90 o 
  -3   9  21        0.48        4.66      3.32 o 
  -2   9  21        9.55       13.41      3.25 o 
  -1   9  21        0.01        4.44      3.25 o 
   0   9  21        0.06        1.81      3.86 o 
   1   9  21        0.01        5.03      4.04 o 
   2   9  21        1.79       -1.27      3.67 o 
   3   9  21        0.62        4.95      4.15 o 
  -4  10  21        2.05        2.73      3.12 o 
  -3  10  21        1.96       -1.09      2.92 o 
  -2  10  21       27.51       25.14      3.63 o 
  -1  10  21        1.57        0.81      4.08 o 
   0  10  21        9.44        4.83      6.99 o 
   1  10  21        1.27        6.42      4.19 o 
   2  10  21        2.52        0.64      4.07 o 
   3  10  21        0.02        0.18      5.32 o 
  -3  11  21        0.33       -0.20      3.01 o 
  -2  11  21       13.31       18.05      4.02 o 
  -1  11  21        8.50       19.53      4.88 o 
   0  11  21        3.47       -1.03      4.42 o 
   1  11  21        4.78        5.55      4.27 o 
   2  11  21        0.22        4.29      4.16 o 
  -3  12  21       11.31       15.78      4.03 o 
  -2  12  21       17.57       27.33      5.43 o 
  -1  12  21       39.77       54.78      9.13 o 
   0  12  21        2.47        5.85      4.45 o 
   1  12  21        3.79        4.05      7.31 o 
   2  12  21        5.31       16.34      6.86 o 
  -2  13  21       15.13       17.29     10.55 o 
  -1  13  21       20.16       34.20      5.67 o 
   0  13  21        0.14       -3.92      6.99 o 
   1  13  21        1.07        5.37      4.53 o 
  -5   0  22        6.18       14.31      6.97 o 
  -4   0  22       21.34       31.75      7.71 o 
  -3   0  22        8.00       18.76      6.57 o 
  -2   0  22       42.48       54.68      5.78 o 
  -1   0  22       53.17       46.05      5.34 o 
   0   0  22        1.35       -2.19      3.22 o 
   1   0  22        0.67       -1.36      3.36 o 
   2   0  22        0.02        1.00      5.05 o 
   3   0  22        4.26        0.74      5.20 o 
  -4   1  22        0.21        2.92      4.21 o 
  -3   1  22       11.43       12.62      4.59 o 
  -2   1  22       14.91       21.14      3.16 o 
  -1   1  22       14.76       20.93      3.06 o 
   0   1  22        5.59        3.19      2.45 o 
   1   1  22       43.62       47.17      3.92 o 
   2   1  22        6.96        7.26      3.29 o 
   3   1  22        5.55        5.70      4.27 o 
  -4   2  22        1.19        4.57      3.59 o 
  -3   2  22        4.94       10.44      3.03 o 
  -2   2  22        6.68        9.15      2.93 o 
  -1   2  22       29.12       35.14      4.01 o 
   0   2  22       16.29       16.10      2.87 o 
   1   2  22       10.98       13.96      2.95 o 
   2   2  22        0.10        1.94      3.06 o 
   3   2  22       28.67       29.59      5.31 o 
  -4   3  22        3.64        9.63      3.75 o 
  -3   3  22       32.82       26.50      3.60 o 
  -2   3  22        0.08        0.59      2.65 o 
  -1   3  22        0.71        4.91      2.54 o 
   0   3  22        8.18        4.38      3.66 o 
   1   3  22        4.75        5.08      3.56 o 
   2   3  22        1.62        1.60      3.04 o 
   3   3  22       14.73       16.88      5.31 o 
  -4   4  22        3.18        7.64      3.12 o 
  -3   4  22        0.10        1.29      2.86 o 
  -2   4  22        2.40        2.52      2.74 o 
  -1   4  22        9.23       13.94      2.93 o 
   0   4  22        1.43        6.21      3.75 o 
   1   4  22        0.11        1.00      2.56 o 
   2   4  22        8.75        4.79      3.26 o 
   3   4  22       13.05       18.09      4.67 o 
  -4   5  22        0.00        1.93      3.04 o 
  -3   5  22        2.94        2.92      3.02 o 
  -2   5  22       23.15       28.08      3.52 o 
  -1   5  22        2.11        4.68      2.70 o 
   0   5  22       12.76       19.14      5.24 o 
   1   5  22        4.94        5.97      4.14 o 
   2   5  22       22.60       29.48      4.23 o 
   3   5  22        0.17        0.81      3.18 o 
  -4   6  22        1.25        0.93      3.09 o 
  -3   6  22        0.09        2.45      2.99 o 
  -2   6  22        1.74        6.69      2.97 o 
  -1   6  22        2.12        2.33      2.64 o 
   0   6  22        0.31        1.30      7.00 o 
   1   6  22        0.12       -0.25      3.67 o 
   2   6  22        8.36       13.82     11.01 o 
   3   6  22       10.34       17.22      3.84 o 
  -4   7  22       17.78       18.21      3.62 o 
  -3   7  22        3.80        6.46      3.21 o 
  -2   7  22        0.17        3.96      3.42 o 
  -1   7  22       14.56       12.70      3.10 o 
   0   7  22        0.36       -1.48      4.55 o 
   1   7  22        0.09        0.59      5.43 o 
   2   7  22       34.14       38.23      5.79 o 
   3   7  22        3.51       -0.78      5.23 o 
  -3   8  22        3.12        0.07      3.02 o 
  -2   8  22        8.32        7.50      3.10 o 
  -1   8  22        5.66        5.15      3.36 o 
   0   8  22        2.58        4.48      3.89 o 
   1   8  22        5.54       -0.05      6.06 o 
   2   8  22        0.04       -1.78      3.68 o 
  -3   9  22        7.92        9.43      3.28 o 
  -2   9  22       38.00       39.57      4.73 o 
  -1   9  22        1.07        6.04      5.32 o 
   0   9  22        0.10        3.66      4.06 o 
   1   9  22        7.87        8.60      4.36 o 
   2   9  22        2.97        5.56      4.10 o 
  -2  10  22        0.41        4.70      5.21 o 
  -1  10  22        0.00        8.49      4.45 o 
   0  10  22        7.93       17.27      5.01 o 
   1  10  22        2.05        0.24      4.26 o 
  -2  11  22        1.27       12.68      4.96 o 
  -1  11  22        6.63       19.14      6.79 o 
   0  11  22       11.40        8.37      4.76 o 
   1  11  22        0.92       -4.54      4.54 o 
  -4   1  23       45.20       67.47      5.69 o 
  -3   1  23        8.44       14.65      3.86 o 
  -2   1  23       22.17       23.39      3.43 o 
  -1   1  23       22.92       21.80      4.60 o 
   0   1  23        5.22        6.55      2.72 o 
   1   1  23       13.46       21.56      3.29 o 
   2   1  23       53.90       59.61      5.36 o 
  -4   2  23        1.76       12.72      3.87 o 
  -3   2  23        0.31        8.78      3.64 o 
  -2   2  23       17.50       16.70      3.31 o 
  -1   2  23       10.51        8.16      4.07 o 
   0   2  23       12.81        8.90      3.25 o 
   1   2  23        1.72        1.08      2.55 o 
   2   2  23        6.99        6.21      3.43 o 
  -3   3  23       25.55       35.59      3.97 o 
  -2   3  23        1.04        7.15      2.96 o 
  -1   3  23       11.81       12.91      4.34 o 
   0   3  23        0.16        0.35      3.61 o 
   1   3  23        0.07       -2.28      2.41 o 
   2   3  23       16.58       19.36      4.76 o 
  -3   4  23        0.21        7.00      3.14 o 
  -2   4  23       27.13       34.71      3.76 o 
  -1   4  23       21.82       16.09      7.47 o 
   0   4  23        0.90       -0.18      3.81 o 
   1   4  23        0.53        4.15      3.91 o 
   2   4  23        4.69        6.05      3.36 o 
  -3   5  23        1.05        4.99      3.10 o 
  -2   5  23        1.38        5.56      3.54 o 
  -1   5  23        2.80        8.39      4.36 o 
   0   5  23       13.60        8.07      4.41 o 
   1   5  23        0.55        1.63      3.94 o 
   2   5  23        8.51        8.74      4.38 o 
  -3   6  23        7.02        4.62      3.15 o 
  -2   6  23        4.65        6.85      3.64 o 
  -1   6  23        5.26       15.41      4.71 o 
   0   6  23        0.43        1.60      4.03 o 
   1   6  23        0.70        0.36      3.88 o 
   2   6  23        0.07       -3.72      5.65 o 
  -3   7  23        3.70        5.98      6.88 o 
  -2   7  23       45.16       49.80      5.08 o 
  -1   7  23       77.25       73.67     10.91 o 
   0   7  23        1.77       -2.69      3.96 o 
   1   7  23        1.41        0.18      4.10 o 
  -2   8  23        3.56       11.46      3.91 o 
  -1   8  23       13.49       42.54      8.94 o 
   0   8  23        2.03       -3.00      4.02 o 
   1   8  23        0.79       -0.96      4.00 o 
  -1   9  23       49.17       72.90     10.98 o 
   0   9  23       11.70       17.26      5.06 o 
   0   0  24        5.38        4.16      5.44 o 
   1   0  24        2.48       10.69      4.24 o 
  -2   1  24       11.26       10.94      4.75 o 
  -1   1  24        0.40       -1.89      3.74 o 
   0   1  24        5.21        3.34      2.76 o 
   1   1  24        0.02        0.48      2.60 o 
  -2   2  24        0.24       -0.86      3.27 o 
  -1   2  24        0.36        8.23      5.06 o 
   0   2  24        4.16        8.63      4.25 o 
   1   2  24        0.24        0.77      2.63 o 
  -2   3  24       39.10       50.22      4.99 o 
  -1   3  24        3.97        7.75      4.34 o 
   0   3  24       14.29       16.30      4.86 o 
   1   3  24        0.54       -3.74      3.74 o 
  -2   4  24        0.05        2.63      3.54 o 
  -1   4  24        3.64        6.73      4.58 o 
   0   4  24        3.32       -0.53      4.15 o 
   1   4  24        0.03       -3.95      3.95 o 
  -2   5  24        2.23        2.98      6.40 o 
  -1   5  24        0.13        1.48      4.19 o 
   0   5  24        1.87        1.89      4.27 o 
  -1   6  24        3.04       14.68      5.02 o 
   0   6  24        2.55       -0.79      5.42 o 
                                                 
